# Supplementary material for: Comparative DNA methylome analysis of estrus ewes reveals the complex regulatory pathways of sheep fecundity
Source: Reprod Biol Endocrinol. 2020 Aug 4;18:77. doi: 10.1186/s12958-020-00633-9 (PMC7401212; doi:10.1186/s12958-020-00633-9)
Supplement: Supplementary file 1 — Additional file 1. [file 12958_2020_633_MOESM1_ESM.xls]

## Sheet: add_desc.CDS.bed_Down_Peak.xls
Chromosome	start	end	reads in HanBB	reads in Dorset	p value		annotation
chr6	66536909	66537834	245	10	1.44434e-156	XM_004010061.1:66537600,66537799,200,200	gi|426232175|ref| PREDICTED: Ovis aries sentrin-specific protease 6-like (LOC101112821), mRNA
chr3	150889516	150890274	110	2	1.1263e-76	XM_004006477.1:150889792,150890103,312,312	gi|426224738|ref| PREDICTED: Ovis aries c-Myc-binding protein-like (LOC101104731), mRNA
chr14	62315906	62318456	102	8	5.38022e-59	XM_004015938.1:62316031,62316195,165,165	gi|426244352|ref| PREDICTED: Ovis aries zinc finger protein 90-like (LOC101118635), mRNA
chr10	71818518	71819081	129	24	2.67866e-52	XM_004012336.1:71818656,71818880,225,225	gi|426236862|ref| PREDICTED: Ovis aries multidrug resistance-associated protein 4-like (LOC101109370), mRNA
chr2	68267250	68267828	117	20	4.6098e-50	XM_004005303.1:68267456,68267608,153,153	gi|426222339|ref| PREDICTED: Ovis aries dedicator of cytokinesis 8 (DOCK8), mRNA
chr15	71636525	71637239	89	9	2.38553e-48	XM_004016416.1:71636562,71636723,162,162	gi|426245328|ref| PREDICTED: Ovis aries apoptosis inhibitor 5, transcript variant 1 (API5), mRNA	XM_004016418.1:71636562,71636723,162,162	gi|426245332|ref| PREDICTED: Ovis aries apoptosis inhibitor 5, transcript variant 3 (API5), mRNA
chr17	70188909	70189726	86	8	9.53351e-48	XM_004017658.1:70188962,70189168,207,207	gi|426247891|ref| PREDICTED: Ovis aries uncharacterized LOC101106716 (LOC101106716), mRNA	XM_004017658.1:70189250,70189295,46,46	gi|426247891|ref| PREDICTED: Ovis aries uncharacterized LOC101106716 (LOC101106716), mRNA
chr14	49476883	49480743	337	154	1.75059e-47	XM_004015270.1:49478663,49478719,57,57	gi|426242924|ref| PREDICTED: Ovis aries uncharacterized LOC101122718 (LOC101122718), mRNA
chr6	85711946	85712445	158	44	1.85044e-46	XM_004009889.1:85710865,85712289,1425,344	gi|426231825|ref| PREDICTED: Ovis aries UTP3, small subunit (SSU) processome component, homolog (S. cerevisiae) (UTP3), mRNA
chr3	108814349	108815258	126	28	1.71518e-45	XM_004006196.1:108814590,108815243,654,654	gi|426224166|ref| PREDICTED: Ovis aries 60S ribosomal protein L10a-like (LOC101120737), mRNA
chr3	163122373	163122887	124	29	8.88544e-43	XM_004006594.1:163122808,163122957,150,80	gi|426224972|ref| PREDICTED: Ovis aries extended synaptotagmin-like protein 1 (ESYT1), mRNA
chr4	16043640	16045711	210	81	1.18278e-40	XM_004008204.1:16043816,16044026,211,211	gi|426228304|ref| PREDICTED: Ovis aries glucocorticoid induced transcript 1 (GLCCI1), mRNA
chr4	19557532	19558241	112	25	1.91564e-40	XM_004008206.1:19557911,19558105,195,195	gi|426228308|ref| PREDICTED: Ovis aries thrombospondin, type I, domain containing 7A (THSD7A), mRNA
chr24	25070383	25071138	116	27	2.13249e-40	XM_004023661.1:25070550,25070673,124,124	gi|426254480|ref| PREDICTED: Ovis aries general transcription factor IIIC, polypeptide 1, alpha 220kDa (GTF3C1), mRNA
chr3	193087993	193088463	65	4	3.2555e-40	XM_004006790.1:193088273,193088311,39,39	gi|426225369|ref| PREDICTED: Ovis aries ATP-binding cassette, sub-family C (CFTR/MRP), member 9, transcript variant 2 (ABCC9), mRNA	XM_004006789.1:193088273,193088311,39,39	gi|426225367|ref| PREDICTED: Ovis aries ATP-binding cassette, sub-family C (CFTR/MRP), member 9, transcript variant 1 (ABCC9), mRNA
chr15	76717954	76718454	132	36	9.22585e-40	XM_004016772.1:76717789,76718733,945,501	gi|426246070|ref| PREDICTED: Ovis aries olfactory receptor 8H3-like (LOC101106544), mRNA
chr2	130279957	130280837	94	17	4.04918e-39	XM_004004542.1:130280493,130280774,282,282	gi|426220781|ref| PREDICTED: Ovis aries titin (TTN), mRNA	XM_004004542.1:130280093,130280371,279,279	gi|426220781|ref| PREDICTED: Ovis aries titin (TTN), mRNA
chr23	21280149	21281007	89	15	8.38585e-39	XM_004020421.1:21280294,21280497,204,204	gi|426253578|ref| PREDICTED: Ovis aries elongator acetyltransferase complex subunit 2, transcript variant 6 (ELP2), mRNA	XM_004020420.1:21280294,21280497,204,204	gi|426253576|ref| PREDICTED: Ovis aries elongator acetyltransferase complex subunit 2, transcript variant 5 (ELP2), mRNA
chr24	37985857	37986386	103	22	2.08237e-38	XM_004021299.1:37986012,37986122,111,111	gi|426255423|ref| PREDICTED: Ovis aries ubiquitin specific peptidase 42 (USP42), mRNA
chr7	35030401	35031166	69	7	6.11413e-38	XM_004010990.1:35029772,35039776,10005,766	gi|426234099|ref| PREDICTED: Ovis aries StAR-related lipid transfer (START) domain containing 9 (STARD9), mRNA
chr25	29507391	29508497	84	14	4.44963e-37	XM_004023232.1:29507642,29508379,738,738	gi|426256119|ref| PREDICTED: Ovis aries synaptopodin 2-like (SYNPO2L), mRNA
chr11	62121291	62121977	69	8	5.48401e-36	XM_004013156.1:62121905,62121956,52,52	gi|426238531|ref| PREDICTED: Ovis aries helicase with zinc finger (HELZ), mRNA
chr3	207012500	207013823	73	10	1.97852e-35	XM_004007575.1:207012932,207013249,318,318	gi|426227011|ref| PREDICTED: Ovis aries EM4b protein (EM4b), mRNA	XM_004007575.1:207013340,207013648,309,309	gi|426227011|ref| PREDICTED: Ovis aries EM4b protein (EM4b), mRNA
chr10	32031314	32032024	204	85	5.82323e-35	XM_004012285.1:32031761,32031903,143,143	gi|426236756|ref| PREDICTED: Ovis aries fms-related tyrosine kinase 1 (vascular endothelial growth factor/vascular permeability factor receptor) (FLT1), mRNA
chr2	2470258	2470979	180	70	1.38927e-34	XM_004003966.1:2470729,2470819,91,91	gi|426219616|ref| PREDICTED: Ovis aries complement component 5 (C5), mRNA
chr3	79899283	79900106	131	41	4.63964e-34	XM_004005982.1:79899788,79899854,67,67	gi|426223738|ref| PREDICTED: Ovis aries prolyl endopeptidase-like, transcript variant 1 (PREPL), mRNA	XM_004005984.1:79899788,79899854,67,67	gi|426223742|ref| PREDICTED: Ovis aries prolyl endopeptidase-like, transcript variant 3 (PREPL), mRNA	XM_004005983.1:79899788,79899854,67,67	gi|426223740|ref| PREDICTED: Ovis aries prolyl endopeptidase-like, transcript variant 2 (PREPL), mRNA
chr13	11845772	11846757	76	13	3.82961e-33	XM_004014178.1:11846194,11846322,129,129	gi|426240690|ref| PREDICTED: Ovis aries inter-alpha-trypsin inhibitor heavy chain 2 (ITIH2), mRNA	XM_004014178.1:11846628,11846744,117,117	gi|426240690|ref| PREDICTED: Ovis aries inter-alpha-trypsin inhibitor heavy chain 2 (ITIH2), mRNA
chr2	164467538	164468872	104	28	3.80558e-32	XM_004005389.1:164468372,164468586,215,215	gi|426222518|ref| PREDICTED: Ovis aries zinc finger E-box binding homeobox 2 (ZEB2), mRNA	XM_004005389.1:164467490,164467678,189,141	gi|426222518|ref| PREDICTED: Ovis aries zinc finger E-box binding homeobox 2 (ZEB2), mRNA
chr2	109960511	109961067	66	10	9.54172e-31	XM_004004460.1:109960556,109960724,169,169	gi|426220612|ref| PREDICTED: Ovis aries kynurenine/alpha-aminoadipate aminotransferase, mitochondrial-like (LOC101121661), mRNA
chr2	66924947	66925699	63	9	1.79856e-30	XM_004004331.1:66925296,66925446,151,151	gi|426220351|ref| PREDICTED: Ovis aries tight junction protein 2, transcript variant 4 (ZO2), mRNA	XM_004004328.1:66925296,66925446,151,151	gi|426220345|ref| PREDICTED: Ovis aries tight junction protein 2, transcript variant 1 (ZO2), mRNA	XM_004004330.1:66925296,66925446,151,151	gi|426220349|ref| PREDICTED: Ovis aries tight junction protein 2, transcript variant 3 (ZO2), mRNA	XM_004004329.1:66925296,66925446,151,151	gi|426220347|ref| PREDICTED: Ovis aries tight junction protein 2, transcript variant 2 (ZO2), mRNA
chr2	42563100	42563586	82	18	1.85853e-30	XM_004004185.1:42563200,42563565,366,366	gi|426220057|ref| PREDICTED: Ovis aries 60S ribosomal protein L22-like 1-like (LOC101113726), mRNA
chr1	50592832	50594008	73	14	5.72285e-30	XM_004003561.1:50593423,50593556,134,134	gi|426218770|ref| PREDICTED: Ovis aries tRNA-yW synthesizing protein 3 homolog (S. cerevisiae) (TYW3), mRNA
chr15	23948244	23949273	118	38	6.77413e-30	XM_004016557.1:23948427,23948637,211,211	gi|426245617|ref| PREDICTED: Ovis aries 5-hydroxytryptamine (serotonin) receptor 3B, ionotropic (HTR3B), mRNA	XM_004016557.1:23949024,23949206,183,183	gi|426245617|ref| PREDICTED: Ovis aries 5-hydroxytryptamine (serotonin) receptor 3B, ionotropic (HTR3B), mRNA
chr1	235008396	235009346	177	75	1.16599e-29	XM_004003859.1:235008747,235008916,170,170	gi|426219388|ref| PREDICTED: Ovis aries mediator of RNA polymerase II transcription subunit 12-like protein-like (LOC101123345), mRNA
chr1	270796436	270797201	126	43	1.39111e-29	XM_004003416.1:270796760,270796902,143,143	gi|426218460|ref| PREDICTED: Ovis aries ankyrin repeat domain 28, transcript variant 1 (ANKRD28), mRNA	XM_004003419.1:270796760,270796902,143,143	gi|426218466|ref| PREDICTED: Ovis aries ankyrin repeat domain 28, transcript variant 4 (ANKRD28), mRNA	XM_004003417.1:270796760,270796902,143,143	gi|426218462|ref| PREDICTED: Ovis aries ankyrin repeat domain 28, transcript variant 2 (ANKRD28), mRNA	XM_004003418.1:270796760,270796902,143,143	gi|426218464|ref| PREDICTED: Ovis aries ankyrin repeat domain 28, transcript variant 3 (ANKRD28), mRNA
chrX	78131916	78132641	66	11	1.80333e-29	XM_004022271.1:78132402,78132437,36,36	gi|426257409|ref| PREDICTED: Ovis aries killer cell immunoglobulin-like receptor 3DL1-like (LOC101112292), mRNA	XM_004022271.1:78132228,78132261,34,34	gi|426257409|ref| PREDICTED: Ovis aries killer cell immunoglobulin-like receptor 3DL1-like (LOC101112292), mRNA
chr18	19281827	19283440	120	40	2.93489e-29	XM_004017741.1:19282281,19283210,930,930	gi|426248073|ref| PREDICTED: Ovis aries myeloid-associated differentiation marker-like (LOC101102268), mRNA
chr4	97286812	97287673	88	22	4.01875e-29	XM_004008287.1:97286834,97286930,97,97	gi|426228486|ref| PREDICTED: Ovis aries exocyst complex component 4 (EXOC4), mRNA
chr24	35773409	35774195	43	2	1.29819e-28	XM_004021005.1:35773598,35774006,409,409	gi|426254778|ref| PREDICTED: Ovis aries processing of precursor 7, ribonuclease P/MRP subunit (S. cerevisiae) (POP7), mRNA
chr8	60241532	60242389	71	14	1.31423e-28	XM_004011359.1:60241669,60241786,118,118	gi|426234856|ref| PREDICTED: Ovis aries v-myb myeloblastosis viral oncogene homolog (avian), transcript variant 2 (MYB), mRNA	XM_004011358.1:60241669,60241786,118,118	gi|426234854|ref| PREDICTED: Ovis aries v-myb myeloblastosis viral oncogene homolog (avian), transcript variant 1 (MYB), mRNA	XM_004011363.1:60241669,60241786,118,118	gi|426234864|ref| PREDICTED: Ovis aries v-myb myeloblastosis viral oncogene homolog (avian), transcript variant 6 (MYB), mRNA	XM_004011361.1:60241669,60241786,118,118	gi|426234860|ref| PREDICTED: Ovis aries v-myb myeloblastosis viral oncogene homolog (avian), transcript variant 4 (MYB), mRNA	XM_004011360.1:60241669,60241786,118,118	gi|426234858|ref| PREDICTED: Ovis aries v-myb myeloblastosis viral oncogene homolog (avian), transcript variant 3 (MYB), mRNA	XM_004011362.1:60241669,60241786,118,118	gi|426234862|ref| PREDICTED: Ovis aries v-myb myeloblastosis viral oncogene homolog (avian), transcript variant 5 (MYB), mRNA
chr7	750331	751318	67	12	1.9904e-28	XM_004010171.1:750499,750626,128,128	gi|426232418|ref| PREDICTED: Ovis aries DCP2 decapping enzyme homolog (S. cerevisiae), transcript variant 2 (DCP2), mRNA	XM_004010170.1:750499,750626,128,128	gi|426232416|ref| PREDICTED: Ovis aries DCP2 decapping enzyme homolog (S. cerevisiae), transcript variant 1 (DCP2), mRNA
chr11	48608711	48609879	140	53	2.39266e-28	XM_004013439.1:48609210,48609526,317,317	gi|426239146|ref| PREDICTED: Ovis aries phosphatidylinositol transfer protein, cytoplasmic 1 (PITPNC1), mRNA
scaffold005522	1171	1562	97	28	4.00619e-28	XM_004023007.1:1118,1356,239,186	gi|426258929|ref| PREDICTED: Ovis aries putative ATP-dependent RNA helicase DDX11-like protein 8-like (LOC101120064), mRNA
chr4	78465901	78466435	74	16	6.75688e-28	XM_004007999.1:78466027,78466215,189,189	gi|426227890|ref| PREDICTED: Ovis aries small EDRK-rich factor 1-like (LOC101120744), mRNA
chr14	49495573	49496486	209	99	6.83692e-28	XM_004015701.1:49496166,49496168,3,3	gi|426243831|ref| PREDICTED: Ovis aries cytochrome P450 2B19-like (LOC101121796), mRNA
chr17	23842308	23843000	76	17	8.99775e-28	XM_004023550.1:23841708,23842859,1152,552	gi|426247619|ref| PREDICTED: Ovis aries poly(A) binding protein, cytoplasmic 4-like (PABPC4L), mRNA
chr1	36726601	36727044	63	11	1.7698e-27	XM_004002030.1:36726761,36726922,162,162	gi|426215641|ref| PREDICTED: Ovis aries InaD-like (Drosophila), transcript variant 2 (INADL), mRNA	XM_004002029.1:36726761,36726922,162,162	gi|426215639|ref| PREDICTED: Ovis aries InaD-like (Drosophila), transcript variant 1 (INADL), mRNA
chr10	32569117	32570010	88	24	7.16626e-27	XM_004012152.1:32569069,32569377,309,261	gi|426236490|ref| PREDICTED: Ovis aries 10 kDa heat shock protein, mitochondrial-like (LOC101114533), mRNA
chr23	7207762	7208669	84	22	8.81188e-27	XM_004020402.1:7208112,7208290,179,179	gi|426253540|ref| PREDICTED: Ovis aries rotatin (RTTN), mRNA
chr17	7555086	7556204	76	18	1.01749e-26	XM_004017520.1:7555329,7555660,332,332	gi|426247599|ref| PREDICTED: Ovis aries doublecortin-like kinase 2 (DCLK2), mRNA
chr9	76358617	76359504	62	11	1.09754e-26	XM_004011809.1:76358737,76358806,70,70	gi|426235779|ref| PREDICTED: Ovis aries sorting nexin 31 (SNX31), mRNA
chr7	24166307	24167143	57	9	2.08402e-26	XM_004010935.1:24165828,24166859,1032,553	gi|426233980|ref| PREDICTED: Ovis aries olfactory receptor 11H12-like (LOC101120336), mRNA
chrX	42000212	42000777	90	26	2.95847e-26	XM_004022583.1:42000182,42000577,396,366	gi|426258048|ref| PREDICTED: Ovis aries lysine (K)-specific demethylase 6A (KDM6A), mRNA
chr1	117057488	117058110	93	28	6.71581e-26	XM_004003732.1:117057692,117057834,143,143	gi|426219126|ref| PREDICTED: Ovis aries immunoglobulin-like domain containing receptor 2 (ILDR2), mRNA
chr5	13782951	13783569	63	12	7.00004e-26	XM_004008550.1:13783019,13783167,149,149	gi|426229034|ref| PREDICTED: Ovis aries insulin receptor, transcript variant 2 (INSR), mRNA	XM_004008549.1:13783019,13783167,149,149	gi|426229032|ref| PREDICTED: Ovis aries insulin receptor, transcript variant 1 (INSR), mRNA
chr1	36276314	36277735	91	27	1.38868e-25	XM_004002027.1:36276858,36276985,128,128	gi|426215635|ref| PREDICTED: Ovis aries nuclear factor I/A, transcript variant 2 (NFIA), mRNA	XM_004002026.1:36276858,36276985,128,128	gi|426215633|ref| PREDICTED: Ovis aries nuclear factor I/A, transcript variant 1 (NFIA), mRNA	XM_004002028.1:36276858,36276985,128,128	gi|426215637|ref| PREDICTED: Ovis aries nuclear factor I/A, transcript variant 3 (NFIA), mRNA
chr8	10638292	10639052	47	5	1.52584e-25	XM_004011132.1:10638754,10638865,112,112	gi|426234394|ref| PREDICTED: Ovis aries synaptosomal-associated protein, 91kDa homolog (mouse) (SNAP91), mRNA
chr1	3884841	3886023	60	11	1.67586e-25	XM_004001767.1:3885318,3885515,198,198	gi|426215100|ref| PREDICTED: Ovis aries COP9 constitutive photomorphogenic homolog subunit 8 (Arabidopsis) (COPS8), mRNA
chr17	70079182	70080137	76	19	2.30195e-25	XM_004017501.1:70079249,70079463,215,215	gi|426247556|ref| PREDICTED: Ovis aries low affinity sodium-glucose cotransporter-like (LOC101117536), mRNA	XM_004017501.1:70079812,70079914,103,103	gi|426247556|ref| PREDICTED: Ovis aries low affinity sodium-glucose cotransporter-like (LOC101117536), mRNA
chr24	38132558	38133527	58	10	2.47918e-25	XM_004021301.1:38132619,38132623,5,5	gi|426255427|ref| PREDICTED: Ovis aries uncharacterized LOC101105625 (LOC101105625), mRNA
chr3	213051843	213053269	141	58	3.70605e-25	XM_004007609.1:213052010,213052082,73,73	gi|426227085|ref| PREDICTED: Ovis aries cat eye syndrome chromosome region, candidate 2 (CECR2), mRNA
chr6	110464358	110467310	170	77	4.34035e-25	XM_004010125.1:110465196,110465297,102,102	gi|426232312|ref| PREDICTED: Ovis aries bone marrow stromal cell antigen 1 (BST1), mRNA	XM_004010125.1:110466559,110466649,91,91	gi|426232312|ref| PREDICTED: Ovis aries bone marrow stromal cell antigen 1 (BST1), mRNA	XM_004010125.1:110464576,110464652,77,77	gi|426232312|ref| PREDICTED: Ovis aries bone marrow stromal cell antigen 1 (BST1), mRNA
chr1	94508242	94508824	48	6	9.76223e-25	XM_004002383.1:94508480,94508650,171,171	gi|426216360|ref| PREDICTED: Ovis aries WD repeat domain 3 (WDR3), mRNA
chr3	33468720	33469223	63	13	9.81777e-25	XM_004005736.1:33468822,33469005,184,184	gi|426223241|ref| PREDICTED: Ovis aries coiled-coil domain containing 164, transcript variant 1 (CCDC164), mRNA	XM_004005737.1:33468822,33469005,184,184	gi|426223243|ref| PREDICTED: Ovis aries coiled-coil domain containing 164, transcript variant 2 (CCDC164), mRNA
chr11	55874108	55874843	176	82	1.54826e-24	XM_004013518.1:55874218,55874365,148,148	gi|426239306|ref| PREDICTED: Ovis aries CMRF35-like molecule 6-like (LOC101104675), mRNA
chr23	37750715	37751719	96	31	1.77835e-24	NM_001145182.1:37751337,37751509,173,173	gi|223633897|ref| Ovis aries myosin regulatory light chain MRCL3 (MRCL3), mRNA
chr6	45166617	45167280	54	9	2.13917e-24	XM_004009750.1:45166958,45167079,122,122	gi|426231544|ref| PREDICTED: Ovis aries sel-1 suppressor of lin-12-like 3 (C. elegans) (SEL1L3), mRNA
chr18	55647486	55648591	64	14	3.3842e-24	XM_004017952.1:55646147,55649167,3021,1106	gi|426248499|ref| PREDICTED: Ovis aries thyroid hormone receptor interactor 11 (TRIP11), mRNA
chrX	52969892	52970853	64	14	3.3842e-24	XM_004022105.1:52970227,52970931,705,627	gi|426257062|ref| PREDICTED: Ovis aries ES cell expressed Ras (ERAS), mRNA
chr8	25411965	25412683	47	6	4.08933e-24	XM_004011191.1:25412031,25412202,172,172	gi|426234512|ref| PREDICTED: Ovis aries laminin, alpha 4, transcript variant 2 (LAMA4), mRNA	XM_004011190.1:25412031,25412202,172,172	gi|426234510|ref| PREDICTED: Ovis aries laminin, alpha 4, transcript variant 1 (LAMA4), mRNA
chr2	231524659	231525513	70	17	4.61339e-24	XM_004005451.1:231525069,231525184,116,116	gi|426222650|ref| PREDICTED: Ovis aries SP140 nuclear body protein-like (SP140L), mRNA
chr9	4144152	4145053	86	26	4.97376e-24	XM_004011878.1:4144222,4144311,90,90	gi|426235924|ref| PREDICTED: Ovis aries collagen, type XIX, alpha 1 (COL19A1), mRNA	XM_004011878.1:4144986,4145039,54,54	gi|426235924|ref| PREDICTED: Ovis aries collagen, type XIX, alpha 1 (COL19A1), mRNA
chr20	33653432	33654156	93	30	6.29641e-24	XM_004019109.1:33653859,33654047,189,189	gi|426250873|ref| PREDICTED: Ovis aries placental prolactin-related protein 3-like, transcript variant 1 (LOC101120027), mRNA
chr13	38801686	38803006	100	34	6.38082e-24	XM_004014696.1:38802712,38802851,140,140	gi|426241735|ref| PREDICTED: Ovis aries chromosome 13 open reading frame, human C20orf26 (C13H20orf26), mRNA
chr10	75436652	75437400	177	84	8.49505e-24	XM_004012342.1:75436906,75437002,97,97	gi|426236876|ref| PREDICTED: Ovis aries uncharacterized LOC101111721 (LOC101111721), mRNA
chr11	28591896	28593732	156	70	1.31057e-23	XM_004012699.1:28592740,28593120,381,381	gi|426237604|ref| PREDICTED: Ovis aries recoverin (RCVRN), mRNA
chr24	33717853	33718382	71	18	1.3198e-23	XM_004020972.1:33718005,33718199,195,195	gi|426254712|ref| PREDICTED: Ovis aries FK506 binding protein 6, 36kDa, transcript variant 3 (FKBP6), mRNA	XM_004020971.1:33718005,33718199,195,195	gi|426254710|ref| PREDICTED: Ovis aries FK506 binding protein 6, 36kDa, transcript variant 2 (FKBP6), mRNA	XM_004020973.1:33718005,33718199,195,195	gi|426254714|ref| PREDICTED: Ovis aries FK506 binding protein 6, 36kDa, transcript variant 4 (FKBP6), mRNA	XM_004020970.1:33718005,33718199,195,195	gi|426254708|ref| PREDICTED: Ovis aries FK506 binding protein 6, 36kDa, transcript variant 1 (FKBP6), mRNA
chr2	37071598	37073089	139	59	1.46766e-23	XM_004004135.1:37071786,37072709,924,924	gi|426219956|ref| PREDICTED: Ovis aries ubiquitin associated protein 1 (UBAP1), mRNA
chr7	51824368	51825055	80	23	1.46862e-23	XM_004011011.1:51823739,51824863,1125,496	gi|426234144|ref| PREDICTED: Ovis aries pygopus homolog 1 (Drosophila) (PYGO1), mRNA
chr2	40146300	40146807	57	11	1.52388e-23	XM_004005250.1:40146545,40146674,130,130	gi|426222224|ref| PREDICTED: Ovis aries dedicator of cytokinesis 5 (DOCK5), mRNA
chr3	214197565	214198129	69	17	1.63248e-23	XM_004006991.1:214197760,214197851,92,92	gi|426225779|ref| PREDICTED: Ovis aries DMC1 dosage suppressor of mck1 homolog, meiosis-specific homologous recombination (yeast) (DMC1), mRNA
chr1	115488262	115489073	48	7	2.27728e-23	XM_004002719.1:115488597,115488741,145,145	gi|426217052|ref| PREDICTED: Ovis aries retinoid X receptor, gamma (RXRG), mRNA
chr11	27704060	27705796	94	31	2.44929e-23	XM_004012689.1:27704233,27704335,103,103	gi|426237584|ref| PREDICTED: Ovis aries myosin, heavy chain 10, non-muscle, transcript variant 1 (MYH10), mRNA	XM_004012690.1:27704233,27704335,103,103	gi|426237586|ref| PREDICTED: Ovis aries myosin, heavy chain 10, non-muscle, transcript variant 2 (MYH10), mRNA
chr20	25670311	25671149	65	15	2.48192e-23	XM_004018907.1:25670819,25670973,155,155	gi|426250462|ref| PREDICTED: Ovis aries SLA class II histocompatibility antigen, DQ haplotype D alpha chain-like (LOC101108962), mRNA
chr7	20134390	20136019	177	85	2.81539e-23	XM_004010289.1:20134866,20135000,135,135	gi|426232657|ref| PREDICTED: Ovis aries CD276 molecule (CD276), mRNA	XM_004010289.1:20135700,20135741,42,42	gi|426232657|ref| PREDICTED: Ovis aries CD276 molecule (CD276), mRNA
chr5	93649394	93650672	100	35	3.74676e-23	XM_004009561.1:93650532,93650663,132,132	gi|426231163|ref| PREDICTED: Ovis aries endoplasmic reticulum aminopeptidase 2 (ERAP2), mRNA	XM_004009561.1:93649392,93649505,114,112	gi|426231163|ref| PREDICTED: Ovis aries endoplasmic reticulum aminopeptidase 2 (ERAP2), mRNA
chr7	29633116	29633925	90	29	4.17808e-23	XM_004023192.1:29633309,29633385,77,77	gi|426232947|ref| PREDICTED: Ovis aries Meis homeobox 2 (MEIS2), mRNA
chr1	29234563	29235113	141	61	4.19254e-23	XM_004003549.1:29234724,29234883,160,160	gi|426218746|ref| PREDICTED: Ovis aries ubiquitin specific peptidase 24 (USP24), mRNA
chr7	6659564	6660014	88	28	4.7324e-23	XM_004010854.1:6659768,6659884,117,117	gi|426233804|ref| PREDICTED: Ovis aries collagen, type IV, alpha 3 (Goodpasture antigen) binding protein (COL4A3BP), mRNA
chr22	38219269	38219892	56	11	5.84494e-23	XM_004020347.1:38219829,38219933,105,64	gi|426253424|ref| PREDICTED: Ovis aries p167-like protein (LOC100137071), mRNA
chr4	113304834	113305439	84	26	7.54264e-23	XM_004008176.1:113305246,113305413,168,168	gi|426228246|ref| PREDICTED: Ovis aries negative regulator of ubiquitin-like proteins 1, transcript variant 1 (NUB1), mRNA	XM_004008177.1:113305246,113305413,168,168	gi|426228248|ref| PREDICTED: Ovis aries negative regulator of ubiquitin-like proteins 1, transcript variant 2 (NUB1), mRNA
chr17	68293779	68294144	117	46	1.31333e-22	XM_004017463.1:68293822,68293935,114,114	gi|426247477|ref| PREDICTED: Ovis aries neurofibromin 2 (merlin) (NF2), mRNA
scaffold005501	7651	8148	58	12	1.34081e-22	XM_004023004.1:7789,8013,225,225	gi|426258923|ref| PREDICTED: Ovis aries multidrug resistance-associated protein 4-like (LOC101119290), partial mRNA
chr12	21780022	21781029	87	28	1.47878e-22	XM_004013606.1:21780787,21780960,174,174	gi|426239492|ref| PREDICTED: Ovis aries RAB3 GTPase activating protein subunit 2 (non-catalytic) (RAB3GAP2), mRNA	XM_004013606.1:21780580,21780686,107,107	gi|426239492|ref| PREDICTED: Ovis aries RAB3 GTPase activating protein subunit 2 (non-catalytic) (RAB3GAP2), mRNA
chr4	46674528	46675138	65	16	2.66773e-22	XM_004008230.1:46674589,46674745,157,157	gi|426228359|ref| PREDICTED: Ovis aries RAD50 interactor 1 (RINT1), mRNA
chr15	64790326	64790887	49	8	3.0142e-22	XM_004016734.1:64790543,64790677,135,135	gi|426245989|ref| PREDICTED: Ovis aries low density lipoprotein receptor class A domain containing 3 (LDLRAD3), mRNA
chr2	198141491	198142062	49	8	3.0142e-22	XM_004004787.1:198141885,198141960,76,76	gi|426221275|ref| PREDICTED: Ovis aries post-GPI attachment to proteins 1 (PGAP1), mRNA
chr11	44938204	44938660	67	17	3.05385e-22	XM_004013003.1:44938524,44938723,200,137	gi|426238216|ref| PREDICTED: Ovis aries N-ethylmaleimide-sensitive factor (NSF), mRNA
chr1	128655019	128655707	63	15	3.21719e-22	XM_004002800.1:128655426,128655525,100,100	gi|426217214|ref| PREDICTED: Ovis aries amyloid beta (A4) precursor protein, transcript variant 2 (APP), mRNA	XM_004002804.1:128655426,128655525,100,100	gi|426217222|ref| PREDICTED: Ovis aries amyloid beta (A4) precursor protein, transcript variant 6 (APP), mRNA	XM_004002801.1:128655426,128655525,100,100	gi|426217216|ref| PREDICTED: Ovis aries amyloid beta (A4) precursor protein, transcript variant 3 (APP), mRNA	XM_004002805.1:128655426,128655525,100,100	gi|426217224|ref| PREDICTED: Ovis aries amyloid beta (A4) precursor protein, transcript variant 7 (APP), mRNA	XM_004002799.1:128655426,128655525,100,100	gi|426217212|ref| PREDICTED: Ovis aries amyloid beta (A4) precursor protein, transcript variant 1 (APP), mRNA	XM_004002806.1:128655426,128655525,100,100	gi|426217226|ref| PREDICTED: Ovis aries amyloid beta (A4) precursor protein, transcript variant 8 (APP), mRNA	XM_004002802.1:128655426,128655525,100,100	gi|426217218|ref| PREDICTED: Ovis aries amyloid beta (A4) precursor protein, transcript variant 4 (APP), mRNA	XM_004002803.1:128655426,128655525,100,100	gi|426217220|ref| PREDICTED: Ovis aries amyloid beta (A4) precursor protein, transcript variant 5 (APP), mRNA
chr13	37710375	37711470	63	15	3.21719e-22	XM_004014295.1:37710563,37710718,156,156	gi|426240924|ref| PREDICTED: Ovis aries Sec23 homolog B (S. cerevisiae), transcript variant 1 (SEC23B), mRNA	XM_004014296.1:37710563,37710718,156,156	gi|426240926|ref| PREDICTED: Ovis aries Sec23 homolog B (S. cerevisiae), transcript variant 2 (SEC23B), mRNA	XM_004014295.1:37711093,37711158,66,66	gi|426240924|ref| PREDICTED: Ovis aries Sec23 homolog B (S. cerevisiae), transcript variant 1 (SEC23B), mRNA	XM_004014296.1:37711093,37711158,66,66	gi|426240926|ref| PREDICTED: Ovis aries Sec23 homolog B (S. cerevisiae), transcript variant 2 (SEC23B), mRNA
chr17	62918184	62919180	63	15	3.21719e-22	XM_004017428.1:62918166,62918232,67,49	gi|426247406|ref| PREDICTED: Ovis aries ankyrin repeat domain 13A (ANKRD13A), mRNA
chr8	20994700	20995235	76	22	3.24927e-22	XM_004011177.1:20994955,20995175,221,221	gi|426234484|ref| PREDICTED: Ovis aries zinc finger with UFM1-specific peptidase domain (ZUFSP), mRNA
chr5	93508061	93508814	74	21	3.28935e-22	XM_004009090.1:93508486,93508640,155,155	gi|426230141|ref| PREDICTED: Ovis aries endoplasmic reticulum aminopeptidase 1 (ERAP1), mRNA	XM_004009090.1:93508128,93508241,114,114	gi|426230141|ref| PREDICTED: Ovis aries endoplasmic reticulum aminopeptidase 1 (ERAP1), mRNA
chr1	99569125	99569813	125	52	3.85803e-22	XM_004002460.1:99569520,99569651,132,132	gi|426216517|ref| PREDICTED: Ovis aries golgi phosphoprotein 3-like (GOLPH3L), mRNA
chr19	44306763	44307527	68	18	8.306e-22	XM_004018371.1:44307007,44307103,97,97	gi|426249364|ref| PREDICTED: Ovis aries Rho guanine nucleotide exchange factor (GEF) 3 (ARHGEF3), mRNA	XM_004018371.1:44307264,44307340,77,77	gi|426249364|ref| PREDICTED: Ovis aries Rho guanine nucleotide exchange factor (GEF) 3 (ARHGEF3), mRNA
chr11	32577987	32578613	70	19	8.77125e-22	XM_004013316.1:32578078,32578187,110,110	gi|426238876|ref| PREDICTED: Ovis aries F-box and WD repeat domain containing 10 (FBXW10), mRNA
chr2	130203329	130204047	64	16	9.42569e-22	XM_004004542.1:130203714,130203958,245,245	gi|426220781|ref| PREDICTED: Ovis aries titin (TTN), mRNA	XM_004004542.1:130203487,130203572,86,86	gi|426220781|ref| PREDICTED: Ovis aries titin (TTN), mRNA
chr15	52784178	52785063	91	31	9.85228e-22	XM_004016328.1:52784374,52784561,188,188	gi|426245150|ref| PREDICTED: Ovis aries ribosomal protein S3 (RPS3), mRNA
chr25	42374365	42375336	66	17	1.06203e-21	XM_004021554.1:42374931,42374947,17,17	gi|426255935|ref| PREDICTED: Ovis aries mitogen-activated protein kinase 8, transcript variant 2 (MAPK8), mRNA	XM_004021553.1:42374931,42374947,17,17	gi|426255933|ref| PREDICTED: Ovis aries mitogen-activated protein kinase 8, transcript variant 1 (MAPK8), mRNA
chr13	42980782	42981477	54	11	1.32319e-21	XM_004014325.1:42981342,42981424,83,83	gi|426240987|ref| PREDICTED: Ovis aries dihydrodiol dehydrogenase 3-like (LOC101110434), mRNA
chr2	198250021	198250890	87	29	1.76444e-21	XM_004004788.1:198250499,198250644,146,146	gi|426221277|ref| PREDICTED: Ovis aries ankyrin repeat domain 44 (ANKRD44), mRNA
chr4	4644939	4645493	52	10	2.12615e-21	XM_004007691.1:4645110,4645306,197,197	gi|426227267|ref| PREDICTED: Ovis aries cordon-bleu homolog (mouse) (COBL), mRNA
chr1	60293535	60294071	128	55	2.88987e-21	XM_004002131.1:60293869,60294016,148,148	gi|426215845|ref| PREDICTED: Ovis aries tubulin tyrosine ligase-like family, member 7 (TTLL7), mRNA	XM_004002131.1:60293710,60293783,74,74	gi|426215845|ref| PREDICTED: Ovis aries tubulin tyrosine ligase-like family, member 7 (TTLL7), mRNA
chr4	87968446	87969117	95	34	2.99292e-21	XM_004008025.1:87968592,87969904,1313,526	gi|426227942|ref| PREDICTED: Ovis aries leiomodin 2 (cardiac) (LMOD2), mRNA
chr1	214356176	214356852	59	14	3.40376e-21	XM_004003155.1:214356798,214356888,91,55	gi|426217931|ref| PREDICTED: Ovis aries TRAF2 and NCK interacting kinase, transcript variant 2 (TNIK), mRNA	XM_004003156.1:214356798,214356888,91,55	gi|426217933|ref| PREDICTED: Ovis aries TRAF2 and NCK interacting kinase, transcript variant 3 (TNIK), mRNA	XM_004003159.1:214356798,214356888,91,55	gi|426217939|ref| PREDICTED: Ovis aries TRAF2 and NCK interacting kinase, transcript variant 6 (TNIK), mRNA	XM_004003160.1:214356798,214356888,91,55	gi|426217941|ref| PREDICTED: Ovis aries TRAF2 and NCK interacting kinase, transcript variant 7 (TNIK), mRNA	XM_004003154.1:214356798,214356888,91,55	gi|426217929|ref| PREDICTED: Ovis aries TRAF2 and NCK interacting kinase, transcript variant 1 (TNIK), mRNA	XM_004003157.1:214356798,214356888,91,55	gi|426217935|ref| PREDICTED: Ovis aries TRAF2 and NCK interacting kinase, transcript variant 4 (TNIK), mRNA	XM_004003158.1:214356798,214356888,91,55	gi|426217937|ref| PREDICTED: Ovis aries TRAF2 and NCK interacting kinase, transcript variant 5 (TNIK), mRNA	XM_004003161.1:214356798,214356888,91,55	gi|426217943|ref| PREDICTED: Ovis aries TRAF2 and NCK interacting kinase, transcript variant 8 (TNIK), mRNA
chr2	238032768	238033812	104	40	4.84974e-21	XM_004005070.1:238032831,238032925,95,95	gi|426221849|ref| PREDICTED: Ovis aries DnaJ (Hsp40) homolog, subfamily C, member 8 (DNAJC8), mRNA
chr3	214300038	214300874	104	40	4.84974e-21	XM_004006995.1:214300039,214300233,195,195	gi|426225787|ref| PREDICTED: Ovis aries Josephin domain containing 1 (JOSD1), mRNA	XM_004006995.1:214300365,214300493,129,129	gi|426225787|ref| PREDICTED: Ovis aries Josephin domain containing 1 (JOSD1), mRNA
chr8	21585292	21585962	53	11	4.9991e-21	XM_004011184.1:21585917,21586001,85,46	gi|426234498|ref| PREDICTED: Ovis aries 5'-nucleotidase domain containing 1 (NT5DC1), mRNA
chr3	216754128	216755468	82	27	9.40098e-21	XM_004007638.1:216753671,216755435,1765,1308	gi|426227151|ref| PREDICTED: Ovis aries meiosis inhibitor 1 (MEI1), mRNA
chr1	87921213	87922080	40	5	9.70213e-21	XM_004002316.1:87921770,87921935,166,166	gi|426216221|ref| PREDICTED: Ovis aries oviduct-specific glycoprotein-like (LOC101113807), mRNA	XM_004002316.1:87921369,87921493,125,125	gi|426216221|ref| PREDICTED: Ovis aries oviduct-specific glycoprotein-like (LOC101113807), mRNA
chr20	28946449	28947195	113	46	9.72339e-21	XM_004019311.1:28946312,28947217,906,747	gi|426251293|ref| PREDICTED: Ovis aries poly(U)-specific endoribonuclease-like (LOC101122314), mRNA
chr13	62275168	62275797	44	7	1.00652e-20	XM_004014809.1:62275350,62275386,37,37	gi|426241980|ref| PREDICTED: Ovis aries vomeromodulin-like (LOC101116754), mRNA
chr2	130381470	130382506	44	7	1.00652e-20	XM_004004542.1:130381473,130381775,303,303	gi|426220781|ref| PREDICTED: Ovis aries titin (TTN), mRNA	XM_004004542.1:130381874,130382176,303,303	gi|426220781|ref| PREDICTED: Ovis aries titin (TTN), mRNA
chr11	17702487	17702888	77	24	1.07053e-20	XM_004012481.1:17702583,17702725,143,143	gi|426237161|ref| PREDICTED: Ovis aries ATPase family, AAA domain containing 5 (ATAD5), mRNA
chr4	43518074	43518531	80	26	1.08357e-20	XM_004008224.1:43518211,43518353,143,143	gi|426228347|ref| PREDICTED: Ovis aries round spermatid basic protein 1-like (RSBN1L), mRNA
chr5	69526133	69526690	62	16	1.75399e-20	XM_004009038.1:69526277,69526721,445,414	gi|426230031|ref| PREDICTED: Ovis aries ATPase, class V, type 10B (ATP10B), mRNA
chr13	62660832	62661811	46	8	1.89315e-20	XM_004014502.1:62661157,62661346,190,190	gi|426241343|ref| PREDICTED: Ovis aries charged multivesicular body protein 4B (CHMP4B), mRNA
chr3	31755690	31756927	46	8	1.89315e-20	XM_004007222.1:31756176,31756382,207,207	gi|426226268|ref| PREDICTED: Ovis aries intersectin 2 (ITSN2), mRNA	XM_004007222.1:31755951,31756047,97,97	gi|426226268|ref| PREDICTED: Ovis aries intersectin 2 (ITSN2), mRNA
chr16	41413834	41414842	83	28	1.92682e-20	XM_004017135.1:41413841,41413960,120,120	gi|426246816|ref| PREDICTED: Ovis aries PDZ domain containing 2 (PDZD2), mRNA
chr4	9396851	9397319	85	29	2.33078e-20	XM_004007706.1:9396776,9396937,162,87	gi|426227297|ref| PREDICTED: Ovis aries leucine-rich repeats and death domain containing 1 (LRRD1), mRNA
scaffold004429	11984	12872	85	29	2.33078e-20	XM_004022919.1:12242,12520,279,279	gi|426258744|ref| PREDICTED: Ovis aries killer cell immunoglobulin-like receptor 3DL1-like (LOC101117062), mRNA
chr9	45059937	45061011	93	34	2.50852e-20	XM_004011725.1:45060182,45060372,191,191	gi|426235611|ref| PREDICTED: Ovis aries phosphatidylinositol-3,4,5-trisphosphate-dependent Rac exchange factor 2 (PREX2), mRNA
chr4	49137005	49137914	112	46	2.58582e-20	XM_004008235.1:49137596,49137737,142,142	gi|426228369|ref| PREDICTED: Ovis aries laminin, beta 4 (LAMB4), mRNA
chr14	46535583	46536382	52	11	2.91894e-20	XM_004015197.1:46534995,46536568,1574,800	gi|426242774|ref| PREDICTED: Ovis aries zinc finger protein 527 (ZNF527), mRNA
chr1	15054809	15056620	115	48	3.0252e-20	XM_004001846.1:15055333,15055440,108,108	gi|426215265|ref| PREDICTED: Ovis aries nuclear transcription factor Y, gamma, transcript variant 1 (NFYC), mRNA	XM_004001848.1:15055333,15055440,108,108	gi|426215269|ref| PREDICTED: Ovis aries nuclear transcription factor Y, gamma, transcript variant 3 (NFYC), mRNA	XM_004001847.1:15055333,15055440,108,108	gi|426215267|ref| PREDICTED: Ovis aries nuclear transcription factor Y, gamma, transcript variant 2 (NFYC), mRNA
chr4	95849359	95850693	161	79	3.07676e-20	XM_004008074.1:95849968,95850132,165,165	gi|426228040|ref| PREDICTED: Ovis aries plexin A4 (PLXNA4), mRNA
chr10	51346493	51347073	50	10	3.09946e-20	XM_004012189.1:51346453,51346772,320,280	gi|426236564|ref| PREDICTED: Ovis aries LIM domain 7, transcript variant 2 (LMO7), mRNA	XM_004012188.1:51346453,51346772,320,280	gi|426236562|ref| PREDICTED: Ovis aries LIM domain 7, transcript variant 1 (LMO7), mRNA
chr2	10656203	10657161	50	10	3.09946e-20	XM_004004006.1:10656191,10656292,102,90	gi|426219696|ref| PREDICTED: Ovis aries major allergen Equ c 1-like (LOC101109939), mRNA	XM_004004006.1:10656487,10656524,38,38	gi|426219696|ref| PREDICTED: Ovis aries major allergen Equ c 1-like (LOC101109939), mRNA
chr15	47345498	47346591	86	30	3.18123e-20	XM_004016650.1:47345473,47346492,1020,995	gi|426245814|ref| PREDICTED: Ovis aries olfactory receptor 51Q1-like (LOC101122723), mRNA
chr19	50241962	50242871	79	26	3.35501e-20	XM_004018448.1:50242728,50242801,74,74	gi|426249518|ref| PREDICTED: Ovis aries RNA binding motif protein 6 (RBM6), mRNA
chr16	7899309	7900145	94	35	4.58771e-20	XM_004016885.1:7899607,7899748,142,142	gi|426246302|ref| PREDICTED: Ovis aries Rho guanine nucleotide exchange factor (GEF) 28, transcript variant 1 (ARHGEF28), mRNA
chr4	8379736	8380950	70	21	5.72354e-20	XM_004007702.1:8380762,8380825,64,64	gi|426227289|ref| PREDICTED: Ovis aries cyclin-dependent kinase 14, transcript variant 1 (CDK14), mRNA	XM_004007703.1:8380762,8380825,64,64	gi|426227291|ref| PREDICTED: Ovis aries cyclin-dependent kinase 14, transcript variant 2 (CDK14), mRNA
chr13	28870586	28871383	82	28	5.83176e-20	XM_004014680.1:28870816,28871043,228,228	gi|426241703|ref| PREDICTED: Ovis aries family with sequence similarity 171, member A1 (FAM171A1), mRNA
chr1	257940829	257941557	92	34	7.19516e-20	XM_004003353.1:257941270,257941330,61,61	gi|426218330|ref| PREDICTED: Ovis aries immunoglobulin superfamily, member 5 (IGSF5), mRNA
chr3	77195251	77196337	51	11	1.08976e-19	XM_004005969.1:77196159,77196380,222,179	gi|426223712|ref| PREDICTED: Ovis aries tetratricopeptide repeat domain 7A (TTC7A), mRNA
chr3	151527763	151528459	51	11	1.08976e-19	NM_001009803.1:151528059,151528172,114,114	gi|57526763|ref| Ovis aries interferon, gamma (IFNG), mRNA
chrX	16122911	16123785	53	12	1.43613e-19	XM_004021947.1:16122941,16123327,387,387	gi|426256741|ref| PREDICTED: Ovis aries cyclin-dependent kinase-like 5 (CDKL5), mRNA
chr3	207017119	207018392	69	21	1.8516e-19	XM_004007575.1:207017647,207017961,315,315	gi|426227011|ref| PREDICTED: Ovis aries EM4b protein (EM4b), mRNA
chr13	60127810	60128931	60	16	2.09545e-19	XM_004014787.1:60128584,60129005,422,348	gi|426241936|ref| PREDICTED: Ovis aries 40S ribosomal protein S15a-like (LOC101109556), mRNA
chr13	62367820	62368412	60	16	2.09545e-19	XM_004014498.1:62368095,62369057,963,318	gi|426241335|ref| PREDICTED: Ovis aries heterogeneous nuclear ribonucleoprotein A1-like (LOC101109899), mRNA
chr4	12428979	12430006	107	44	2.12261e-19	XM_004007735.1:12429748,12429803,56,56	gi|426227355|ref| PREDICTED: Ovis aries paraoxonase 1 (PON1), mRNA
chr14	60749486	60750781	127	57	2.26621e-19	XM_004015916.1:60750587,60750818,232,195	gi|426244307|ref| PREDICTED: Ovis aries zinc finger protein 71 (ZNF71), mRNA
chr3	96210630	96211753	56	14	2.37319e-19	XM_004006092.1:96210766,96210954,189,189	gi|426223958|ref| PREDICTED: Ovis aries retinol dehydrogenase 12-like (LOC101116640), mRNA	XM_004006092.1:96211073,96211179,107,107	gi|426223958|ref| PREDICTED: Ovis aries retinol dehydrogenase 12-like (LOC101116640), mRNA	XM_004006092.1:96211657,96211845,189,97	gi|426223958|ref| PREDICTED: Ovis aries retinol dehydrogenase 12-like (LOC101116640), mRNA
chr1	117680076	117680858	42	7	2.60003e-19	XM_004002730.1:117680141,117680451,311,311	gi|426217074|ref| PREDICTED: Ovis aries POU class 2 homeobox 1, transcript variant 1 (POU2F1), mRNA	XM_004002731.1:117680141,117680451,311,311	gi|426217076|ref| PREDICTED: Ovis aries POU class 2 homeobox 1, transcript variant 2 (POU2F1), mRNA
scaffold004750	463	1306	42	7	2.60003e-19	XM_004022937.1:63,1571,1509,844	gi|426258785|ref| PREDICTED: Ovis aries zinc finger protein 623-like (LOC101107507), partial mRNA
chr19	53273668	53275448	102	41	2.8533e-19	XM_004018680.1:53274316,53274483,168,168	gi|426249995|ref| PREDICTED: Ovis aries FYVE and coiled-coil domain containing 1 (FYCO1), mRNA
chr11	25013401	25014389	157	78	3.12249e-19	XM_004013274.1:25014116,25014240,125,125	gi|426238776|ref| PREDICTED: Ovis aries PITPNM family member 3 (PITPNM3), mRNA	XM_004013274.1:25013920,25013991,72,72	gi|426238776|ref| PREDICTED: Ovis aries PITPNM family member 3 (PITPNM3), mRNA
chr23	32576453	32577552	67	20	3.85026e-19	XM_004020465.1:32576875,32576880,6,6	gi|426253666|ref| PREDICTED: Ovis aries Impact homolog (mouse), transcript variant 1 (IMPACT), mRNA
chr2	89217711	89218864	84	30	3.97037e-19	NM_001123399.1:89217891,89218394,504,504	gi|183979986|ref| Ovis aries trophoblast protein-1 (TP-1), mRNA
chr3	162198682	162199634	50	11	4.04633e-19	XM_004007458.1:162198868,162198874,7,7	gi|426226764|ref| PREDICTED: Ovis aries low density lipoprotein receptor-related protein 1 (LRP1), mRNA
chr15	48107850	48108638	54	13	4.40175e-19	XM_004016242.1:48107704,48108648,945,789	gi|426244974|ref| PREDICTED: Ovis aries olfactory receptor 52M1-like (LOC101106457), mRNA
chr5	93782999	93784085	77	26	4.57174e-19	XM_004009562.1:93783250,93783390,141,141	gi|426231165|ref| PREDICTED: Ovis aries leucyl/cystinyl aminopeptidase (LNPEP), mRNA
chr9	33996643	33998194	63	18	5.49566e-19	XM_004011954.1:33996815,33996883,69,69	gi|426236080|ref| PREDICTED: Ovis aries suppression of tumorigenicity 18 (breast carcinoma) (zinc finger protein) (ST18), mRNA	XM_004011954.1:33997642,33997704,63,63	gi|426236080|ref| PREDICTED: Ovis aries suppression of tumorigenicity 18 (breast carcinoma) (zinc finger protein) (ST18), mRNA
chr11	49357111	49357812	52	12	8.01861e-19	XM_004013442.1:49357180,49357209,30,30	gi|426239152|ref| PREDICTED: Ovis aries RAB40B, member RAS oncogene family (RAB40B), mRNA
chr8	10992308	10993114	107	45	9.01936e-19	XM_004011471.1:10992499,10992672,174,174	gi|426235082|ref| PREDICTED: Ovis aries KIAA0408 ortholog (KIAA0408), mRNA
chr10	52743515	52744412	101	41	1.06393e-18	XM_004012320.1:52743665,52743843,179,179	gi|426236830|ref| PREDICTED: Ovis aries MYC binding protein 2, E3 ubiquitin protein ligase (MYCBP2), mRNA
chr7	26050004	26050907	88	33	1.06596e-18	XM_004010971.1:26050148,26050222,75,75	gi|426234052|ref| PREDICTED: Ovis aries ryanodine receptor 3 (RYR3), mRNA
chr22	15547238	15547846	93	36	1.09408e-18	XM_004020295.1:15547647,15547770,124,124	gi|426253316|ref| PREDICTED: Ovis aries cytochrome P450 2C20-like (LOC101106479), mRNA
chr11	30755630	30756515	73	24	1.47757e-18	XM_004013311.1:30755626,30755739,114,110	gi|426238864|ref| PREDICTED: Ovis aries myocardin (MYOCD), mRNA
chr9	32008261	32009936	117	52	1.84851e-18	XM_004011952.1:32008431,32008571,141,141	gi|426236076|ref| PREDICTED: Ovis aries uncharacterized LOC101105167 (LOC101105167), mRNA
chr3	216627652	216628932	129	60	1.98612e-18	XM_004007015.1:216628594,216628690,97,97	gi|426225829|ref| PREDICTED: Ovis aries polymerase (RNA) III (DNA directed) polypeptide H (22.9kD), transcript variant 2 (POLR3H), mRNA	XM_004007014.1:216628594,216628690,97,97	gi|426225827|ref| PREDICTED: Ovis aries polymerase (RNA) III (DNA directed) polypeptide H (22.9kD), transcript variant 1 (POLR3H), mRNA
chr6	71744218	71744775	89	34	2.30207e-18	XM_004009839.1:71744358,71744548,191,191	gi|426231723|ref| PREDICTED: Ovis aries uncharacterized LOC101108572 (LOC101108572), mRNA
chr13	66243904	66244542	111	48	2.52668e-18	XM_004014562.1:66244285,66244382,98,98	gi|426241464|ref| PREDICTED: Ovis aries catenin, beta like 1 (CTNNBL1), mRNA
chr6	101347922	101348852	47	10	2.57572e-18	XM_004009977.1:101347991,101348166,176,176	gi|426232004|ref| PREDICTED: Ovis aries solute carrier family 10 (sodium/bile acid cotransporter family), member 6 (SLC10A6), mRNA
chr10	52641358	52642275	64	19	2.59261e-18	XM_004012320.1:52641976,52642079,104,104	gi|426236830|ref| PREDICTED: Ovis aries MYC binding protein 2, E3 ubiquitin protein ligase (MYCBP2), mRNA
chr4	103815303	103815962	62	18	2.70935e-18	XM_004008111.1:103815477,103815650,174,174	gi|426228114|ref| PREDICTED: Ovis aries v-raf murine sarcoma viral oncogene homolog B1 (BRAF), mRNA
chr2	67273776	67274275	58	16	3.66525e-18	XM_004004334.1:67274163,67274374,212,113	gi|426220357|ref| PREDICTED: Ovis aries phosphatidylinositol-4-phosphate 5-kinase, type I, beta, transcript variant 2 (PIP5K1B), mRNA	XM_004004333.1:67274163,67274374,212,113	gi|426220355|ref| PREDICTED: Ovis aries phosphatidylinositol-4-phosphate 5-kinase, type I, beta, transcript variant 1 (PIP5K1B), mRNA
chr4	65675929	65676711	58	16	3.66525e-18	XM_004007927.1:65676376,65676540,165,165	gi|426227744|ref| PREDICTED: Ovis aries glycyl-tRNA synthetase (GARS), mRNA
chr24	17416197	17416922	84	31	3.7344e-18	XM_004021184.1:17416805,17416849,45,45	gi|426255166|ref| PREDICTED: Ovis aries G protein-coupled receptor, family C, group 5, member B (GPRC5B), mRNA
chr21	41066527	41067308	40	7	4.14379e-18	XM_004019626.1:41066703,41067104,402,402	gi|426251935|ref| PREDICTED: Ovis aries solute carrier family 22 member 9-like (LOC101119346), mRNA
chr23	40357848	40359012	124	57	4.442e-18	XM_004020634.1:40358510,40358611,102,102	gi|426254014|ref| PREDICTED: Ovis aries laminin, alpha 1 (LAMA1), mRNA
chr11	48569165	48570377	54	14	4.44936e-18	XM_004013037.1:48569357,48569587,231,231	gi|426238286|ref| PREDICTED: Ovis aries nucleolar protein 11 (NOL11), mRNA	XM_004013037.1:48570113,48570297,185,185	gi|426238286|ref| PREDICTED: Ovis aries nucleolar protein 11 (NOL11), mRNA	XM_004013037.1:48569871,48569996,126,126	gi|426238286|ref| PREDICTED: Ovis aries nucleolar protein 11 (NOL11), mRNA
chr17	61413921	61415471	116	52	4.60141e-18	XM_004017400.1:61414523,61414674,152,152	gi|426247349|ref| PREDICTED: Ovis aries protein tyrosine phosphatase, non-receptor type 11, transcript variant 1 (PTPN11), mRNA	XM_004017400.1:61415146,61415213,68,68	gi|426247349|ref| PREDICTED: Ovis aries protein tyrosine phosphatase, non-receptor type 11, transcript variant 1 (PTPN11), mRNA
chr3	116420668	116421556	56	15	4.81937e-18	XM_004006218.1:116421125,116421415,291,291	gi|426224210|ref| PREDICTED: Ovis aries protein tyrosine phosphatase, receptor type, Q (PTPRQ), mRNA
chr17	63729624	63730767	88	34	9.01637e-18	XM_004017439.1:63729961,63730085,125,125	gi|426247428|ref| PREDICTED: Ovis aries SV2 related protein homolog (rat) (SVOP), mRNA
chr5	43715689	43716381	88	34	9.01637e-18	NM_001163056.1:43715810,43716297,488,488	gi|251823918|ref| Ovis aries thioredoxin domain containing 15 (TXNDC15), mRNA
chr1	29272097	29272658	78	28	9.37772e-18	XM_004003549.1:29272254,29272412,159,159	gi|426218746|ref| PREDICTED: Ovis aries ubiquitin specific peptidase 24 (USP24), mRNA
chr2	233744360	233745191	46	10	9.58178e-18	XM_004005007.1:233744430,233744524,95,95	gi|426221720|ref| PREDICTED: Ovis aries adenylate kinase 2 (AK2), mRNA
chr24	14531302	14532151	111	49	9.79368e-18	XM_004021180.1:14531565,14531665,101,101	gi|426255158|ref| PREDICTED: Ovis aries NODAL modulator 1 (NOMO1), mRNA
chr6	26339296	26341037	92	37	1.39301e-17	XM_004010044.1:26340479,26340587,109,109	gi|426232141|ref| PREDICTED: Ovis aries sperm-tail PG-rich repeat containing 2 (STPG2), mRNA
chr2	238538449	238540091	76	27	1.44831e-17	XM_004005079.1:238538552,238538701,150,150	gi|426221868|ref| PREDICTED: Ovis aries interferon, alpha-inducible protein 6 (IFI6), mRNA	XM_004005079.1:238539826,238539935,110,110	gi|426221868|ref| PREDICTED: Ovis aries interferon, alpha-inducible protein 6 (IFI6), mRNA
chr11	38679337	38681143	84	32	1.89453e-17	XM_004023435.1:38679577,38679732,156,156	gi|426238989|ref| PREDICTED: Ovis aries Rho GTPase activating protein 23 (ARHGAP23), mRNA
chr18	24527822	24528591	135	66	2.01336e-17	XM_004017783.1:24527873,24528121,249,249	gi|426248157|ref| PREDICTED: Ovis aries transmembrane emp24 protein transport domain containing 3 (TMED3), mRNA
chr6	58376345	58377517	79	29	2.14881e-17	XM_004009772.1:58376718,58376858,141,141	gi|426231588|ref| PREDICTED: Ovis aries WD repeat domain 19, transcript variant 1 (WDR19), mRNA	XM_004009773.1:58376718,58376858,141,141	gi|426231590|ref| PREDICTED: Ovis aries WD repeat domain 19, transcript variant 2 (WDR19), mRNA	XM_004009772.1:58376938,58377020,83,83	gi|426231588|ref| PREDICTED: Ovis aries WD repeat domain 19, transcript variant 1 (WDR19), mRNA	XM_004009773.1:58376938,58377020,83,83	gi|426231590|ref| PREDICTED: Ovis aries WD repeat domain 19, transcript variant 2 (WDR19), mRNA
chr26	27856117	27856932	122	57	2.56434e-17	XM_004021767.1:27856570,27856721,152,152	gi|426256375|ref| PREDICTED: Ovis aries MAK16 homolog (S. cerevisiae) (MAK16), mRNA	XM_004021767.1:27856094,27856203,110,87	gi|426256375|ref| PREDICTED: Ovis aries MAK16 homolog (S. cerevisiae) (MAK16), mRNA	XM_004021767.1:27856309,27856373,65,65	gi|426256375|ref| PREDICTED: Ovis aries MAK16 homolog (S. cerevisiae) (MAK16), mRNA
chr4	10428633	10429888	39	7	2.59686e-17	XM_004007716.1:10428953,10429026,74,74	gi|426227317|ref| PREDICTED: Ovis aries HEPACAM family member 2 (HEPACAM2), mRNA
chr3	58545607	58546563	82	31	3.00326e-17	XM_004007264.1:58546291,58546380,90,90	gi|426226361|ref| PREDICTED: Ovis aries CD8b molecule (CD8B), partial mRNA
chr19	23310746	23311271	80	30	3.90847e-17	XM_004018318.1:23310948,23311084,137,137	gi|426249257|ref| PREDICTED: Ovis aries contactin 4 (CNTN4), mRNA
chr4	100996642	100997623	72	25	3.93204e-17	XM_004008290.1:100997069,100997268,200,200	gi|426228494|ref| PREDICTED: Ovis aries diacylglycerol kinase, iota (DGKI), mRNA
chr15	14950617	14951078	62	19	3.96213e-17	XM_004015988.1:14950776,14950888,113,113	gi|426244454|ref| PREDICTED: Ovis aries CWC15 spliceosome-associated protein homolog (S. cerevisiae), transcript variant 1 (CWC15), mRNA	XM_004015989.1:14950776,14950888,113,113	gi|426244456|ref| PREDICTED: Ovis aries CWC15 spliceosome-associated protein homolog (S. cerevisiae), transcript variant 2 (CWC15), mRNA
chr7	40748939	40749606	41	8	4.21646e-17	XM_004010518.1:40749367,40749448,82,82	gi|426233123|ref| PREDICTED: Ovis aries ninein (GSK3B interacting protein), transcript variant 1 (NIN), mRNA	XM_004010519.1:40749367,40749448,82,82	gi|426233125|ref| PREDICTED: Ovis aries ninein (GSK3B interacting protein), transcript variant 2 (NIN), mRNA	XM_004010520.1:40749367,40749448,82,82	gi|426233127|ref| PREDICTED: Ovis aries ninein (GSK3B interacting protein), transcript variant 3 (NIN), mRNA
chr3	124282652	124283101	73	26	5.29105e-17	XM_004006240.1:124282844,124283049,206,206	gi|426224254|ref| PREDICTED: Ovis aries centrosomal protein 290kDa (CEP290), mRNA
chr21	8412263	8414834	108	48	5.47965e-17	XM_004019399.1:8413747,8413880,134,134	gi|426251476|ref| PREDICTED: Ovis aries malic enzyme 3, NADP(+)-dependent, mitochondrial (ME3), mRNA
chr24	18440289	18441060	49	12	5.62579e-17	XM_004020817.1:18440705,18440879,175,175	gi|426254398|ref| PREDICTED: Ovis aries THUMP domain containing 1 (THUMPD1), mRNA
chr4	104829342	104829916	106	47	5.80741e-17	XM_004008120.1:104829442,104829582,141,141	gi|426228132|ref| PREDICTED: Ovis aries protease, serine, 37 (PRSS37), mRNA
chr15	40908193	40908889	70	24	5.98803e-17	XM_004016149.1:40908397,40908456,60,60	gi|426244785|ref| PREDICTED: Ovis aries UDP-N-acetyl-alpha-D-galactosamine:polypeptide N-acetylgalactosaminyltransferase-like 4, transcript variant 2 (GALNTL4), mRNA	XM_004016148.1:40908397,40908456,60,60	gi|426244783|ref| PREDICTED: Ovis aries UDP-N-acetyl-alpha-D-galactosamine:polypeptide N-acetylgalactosaminyltransferase-like 4, transcript variant 1 (GALNTL4), mRNA
chr2	117165131	117165942	128	62	7.84146e-17	XM_004005352.1:117165457,117165573,117,117	gi|426222442|ref| PREDICTED: Ovis aries cytochrome P450 27C1-like (LOC101118856), mRNA
chr3	218927655	218928756	121	57	8.13882e-17	XM_004007651.1:218928176,218928311,136,136	gi|426227179|ref| PREDICTED: Ovis aries KIAA1644 ortholog (KIAA1644), mRNA
chr1	192204125	192204889	54	15	8.33948e-17	XM_004003035.1:192204573,192204719,147,147	gi|426217687|ref| PREDICTED: Ovis aries ATPase type 13A4 (ATP13A4), mRNA
chr7	54950391	54950979	54	15	8.33948e-17	XM_004011013.1:54950630,54950895,266,266	gi|426234148|ref| PREDICTED: Ovis aries myosin VA (heavy chain 12, myoxin) (MYO5A), mRNA
chrX	126160970	126161671	54	15	8.33948e-17	XM_004022745.1:126161191,126161426,236,236	gi|426258386|ref| PREDICTED: Ovis aries envelope glycoprotein-like (LOC101121498), mRNA
chr8	75961290	75962027	122	58	8.69699e-17	XM_004011539.1:75961718,75961882,165,165	gi|426235223|ref| PREDICTED: Ovis aries spectrin repeat containing, nuclear envelope 1 (SYNE1), mRNA
chr2	239538407	239539231	95	40	9.90132e-17	XM_004005092.1:239538570,239538806,237,237	gi|426221894|ref| PREDICTED: Ovis aries dehydrodolichyl diphosphate synthase, transcript variant 2 (DHDDS), mRNA	XM_004005091.1:239538570,239538806,237,237	gi|426221892|ref| PREDICTED: Ovis aries dehydrodolichyl diphosphate synthase, transcript variant 1 (DHDDS), mRNA
chr21	44142285	44142903	95	40	9.90132e-17	XM_004019918.1:44142591,44142666,76,76	gi|426252539|ref| PREDICTED: Ovis aries chromosome 21 open reading frame, human C11orf80 (C21H11orf80), mRNA	XM_004019918.1:44142759,44142796,38,38	gi|426252539|ref| PREDICTED: Ovis aries chromosome 21 open reading frame, human C11orf80 (C21H11orf80), mRNA
chr7	32441493	32442623	38	7	1.02242e-16	XM_004010437.1:32442538,32442631,94,86	gi|426232961|ref| PREDICTED: Ovis aries fibrous sheath interacting protein 1 (FSIP1), mRNA
chr1	120360781	120361391	50	13	1.03606e-16	XM_004002763.1:120360963,120360966,4,4	gi|426217140|ref| PREDICTED: Ovis aries interferon gamma receptor 2 (interferon gamma transducer 1) (IFNGR2), mRNA
chr15	33002913	33003778	50	13	1.03606e-16	XM_004016112.1:33002882,33003019,138,107	gi|426244705|ref| PREDICTED: Ovis aries ubiquitin associated and SH3 domain containing B (UBASH3B), mRNA
chr17	32053874	32054445	66	22	1.07916e-16	XM_004017264.1:32054098,32054278,181,181	gi|426247076|ref| PREDICTED: Ovis aries FAT tumor suppressor homolog 4 (Drosophila) (FAT4), mRNA
chr10	75414428	75415251	81	31	1.18613e-16	XM_004012342.1:75414726,75414757,32,32	gi|426236876|ref| PREDICTED: Ovis aries uncharacterized LOC101111721 (LOC101111721), mRNA
scaffold002696	1	2225	81	31	1.18613e-16	XM_004022762.1:1549,1664,116,116	gi|426258422|ref| PREDICTED: Ovis aries leukocyte immunoglobulin-like receptor subfamily A member 6-like (LOC101121920), mRNA
chr1	9784556	9785765	105	47	1.4499e-16	XM_004003472.1:9784582,9784968,387,387	gi|426218576|ref| PREDICTED: Ovis aries platelet-activating factor receptor-like (LOC101114743), mRNA
chr12	27334126	27334728	69	24	1.78879e-16	XM_004013994.1:27334325,27334609,285,285	gi|426240286|ref| PREDICTED: Ovis aries acyl-CoA binding domain containing 3 (ACBD3), mRNA
chr8	21220374	21221199	96	41	1.8267e-16	XM_004011180.1:21220686,21221243,558,514	gi|426234490|ref| PREDICTED: Ovis aries family with sequence similarity 26, member D (FAM26D), mRNA
chr1	89233569	89234404	83	33	2.51235e-16	XM_004003607.1:89234006,89234157,152,152	gi|426218866|ref| PREDICTED: Ovis aries protein phosphatase, Mg2+/Mn2+ dependent, 1J (PPM1J), mRNA	XM_004003607.1:89233715,89233862,148,148	gi|426218866|ref| PREDICTED: Ovis aries protein phosphatase, Mg2+/Mn2+ dependent, 1J (PPM1J), mRNA	XM_004003607.1:89234274,89234381,108,108	gi|426218866|ref| PREDICTED: Ovis aries protein phosphatase, Mg2+/Mn2+ dependent, 1J (PPM1J), mRNA
chr2	230906555	230907096	51	14	2.74719e-16	XM_004004991.1:230906738,230906838,101,101	gi|426221686|ref| PREDICTED: Ovis aries thyroid hormone receptor interactor 12, transcript variant 4 (TRIP12), mRNA	XM_004004988.1:230906738,230906838,101,101	gi|426221680|ref| PREDICTED: Ovis aries thyroid hormone receptor interactor 12, transcript variant 1 (TRIP12), mRNA	XM_004004990.1:230906738,230906838,101,101	gi|426221684|ref| PREDICTED: Ovis aries thyroid hormone receptor interactor 12, transcript variant 3 (TRIP12), mRNA	XM_004004989.1:230906738,230906838,101,101	gi|426221682|ref| PREDICTED: Ovis aries thyroid hormone receptor interactor 12, transcript variant 2 (TRIP12), mRNA
chr10	32226905	32227749	122	59	2.87193e-16	XM_004012286.1:32227428,32227630,203,203	gi|426236758|ref| PREDICTED: Ovis aries fms-related tyrosine kinase 3 (FLT3), mRNA
chr8	76056022	76056479	122	59	2.87193e-16	XM_004011539.1:76056131,76056333,203,203	gi|426235223|ref| PREDICTED: Ovis aries spectrin repeat containing, nuclear envelope 1 (SYNE1), mRNA
chr11	48567821	48568640	63	21	3.88439e-16	XM_004013037.1:48567990,48568082,93,93	gi|426238286|ref| PREDICTED: Ovis aries nucleolar protein 11 (NOL11), mRNA
chr2	210621176	210621640	60	19	3.96999e-16	XM_004004884.1:210621320,210621586,267,267	gi|426221469|ref| PREDICTED: Ovis aries unc-80 homolog (C. elegans), transcript variant 1 (UNC80), mRNA	XM_004004885.1:210621320,210621586,267,267	gi|426221471|ref| PREDICTED: Ovis aries unc-80 homolog (C. elegans), transcript variant 2 (UNC80), mRNA
chr20	24119273	24120046	60	19	3.96999e-16	XM_004018886.1:24119657,24119867,211,211	gi|426250420|ref| PREDICTED: Ovis aries polycystic kidney and hepatic disease 1 (autosomal recessive) (PKHD1), mRNA
chr16	18573542	18574764	58	18	4.42807e-16	XM_004016954.1:18574511,18574720,210,210	gi|426246442|ref| PREDICTED: Ovis aries ELOVL fatty acid elongase 7, transcript variant 1 (ELOVL7), mRNA	XM_004016955.1:18574511,18574720,210,210	gi|426246444|ref| PREDICTED: Ovis aries ELOVL fatty acid elongase 7, transcript variant 2 (ELOVL7), mRNA
chr2	22504708	22505783	49	13	5.41539e-16	XM_004004050.1:22505410,22505539,130,130	gi|426219786|ref| PREDICTED: Ovis aries myb/SANT-like DNA-binding domain-containing protein 3-like, transcript variant 1 (LOC101123182), mRNA
chr3	116226669	116227592	81	32	5.64866e-16	XM_004006216.1:116226873,116227085,213,213	gi|426224206|ref| PREDICTED: Ovis aries otogelin-like, transcript variant 1 (OTOGL), mRNA	XM_004006217.1:116226873,116227085,213,213	gi|426224208|ref| PREDICTED: Ovis aries otogelin-like, transcript variant 2 (OTOGL), mRNA	XM_004006216.1:116227501,116227605,105,92	gi|426224206|ref| PREDICTED: Ovis aries otogelin-like, transcript variant 1 (OTOGL), mRNA	XM_004006217.1:116227501,116227605,105,92	gi|426224208|ref| PREDICTED: Ovis aries otogelin-like, transcript variant 2 (OTOGL), mRNA
chr25	7204657	7206027	71	26	6.44803e-16	XM_004021606.1:7205407,7205599,193,193	gi|426256043|ref| PREDICTED: Ovis aries solute carrier family 35, member F3 (SLC35F3), mRNA
chr11	30012671	30013456	43	10	7.29773e-16	XM_004012711.1:30012685,30012811,127,127	gi|426237628|ref| PREDICTED: Ovis aries dynein, axonemal, heavy chain 9 (DNAH9), mRNA
chr11	9910623	9912493	68	24	7.60205e-16	XM_004012408.1:9911296,9911385,90,90	gi|426237015|ref| PREDICTED: Ovis aries yippee-like 2 (Drosophila) (YPEL2), mRNA
chr13	50782867	50783350	68	24	7.60205e-16	XM_004014367.1:50782979,50783103,125,125	gi|426241071|ref| PREDICTED: Ovis aries heat shock 70kD protein 12B (HSPA12B), mRNA
chr14	60993290	60993899	68	24	7.60205e-16	XM_004015454.1:60993370,60993552,183,183	gi|426243312|ref| PREDICTED: Ovis aries uncharacterized LOC101107984, transcript variant 1 (LOC101107984), mRNA	XM_004015455.1:60993370,60993552,183,183	gi|426243314|ref| PREDICTED: Ovis aries uncharacterized LOC101107984, transcript variant 2 (LOC101107984), mRNA
chr12	59376141	59376974	61	20	8.40292e-16	XM_004013840.1:59376442,59376849,408,408	gi|426239969|ref| PREDICTED: Ovis aries centrosomal protein 350kDa (CEP350), mRNA
chr13	51858581	51859589	61	20	8.40292e-16	XM_004014385.1:51859256,51859443,188,188	gi|426241107|ref| PREDICTED: Ovis aries NOP56 ribonucleoprotein homolog (yeast) (NOP56), mRNA	XM_004014385.1:51859023,51859174,152,152	gi|426241107|ref| PREDICTED: Ovis aries NOP56 ribonucleoprotein homolog (yeast) (NOP56), mRNA	XM_004014385.1:51858736,51858836,101,101	gi|426241107|ref| PREDICTED: Ovis aries NOP56 ribonucleoprotein homolog (yeast) (NOP56), mRNA
chr18	28580134	28580945	50	14	9.31242e-16	XM_004018083.1:28580139,28580333,195,195	gi|426248769|ref| PREDICTED: Ovis aries neuronal acetylcholine receptor subunit alpha-7-like (LOC101113104), mRNA
chr2	119229884	119230383	50	14	9.31242e-16	XM_004004514.1:119230042,119230188,147,147	gi|426220722|ref| PREDICTED: Ovis aries collagen type III alpha 1 (LOC100101231), mRNA
chr3	137147585	137148364	50	14	9.31242e-16	XM_004006390.1:137147605,137147850,246,246	gi|426224564|ref| PREDICTED: Ovis aries Rho family GTPase 1 (RND1), mRNA
chr26	25442923	25444000	90	38	9.48763e-16	XM_004021758.1:25443028,25443525,498,498	gi|426256357|ref| PREDICTED: Ovis aries 60S ribosomal protein L12-like (LOC101105551), mRNA
chr1	27500252	27500844	69	25	1.00439e-15	XM_004001992.1:27500560,27500625,66,66	gi|426215563|ref| PREDICTED: Ovis aries chromosome 1 open reading frame, human C1orf123 (C1H1orf123), mRNA
chr16	1643509	1644435	69	25	1.00439e-15	XM_004017099.1:1643802,1643937,136,136	gi|426246740|ref| PREDICTED: Ovis aries dedicator of cytokinesis 2 (DOCK2), mRNA
chr12	67092262	67093229	115	55	1.10862e-15	XM_004013883.1:67092720,67092855,136,136	gi|426240057|ref| PREDICTED: Ovis aries centromere protein F, 350/400kDa (mitosin) (CENPF), mRNA
chr15	42411890	42412929	85	35	1.14683e-15	XM_004016592.1:42412459,42412643,185,185	gi|426245695|ref| PREDICTED: Ovis aries SET binding factor 2 (SBF2), mRNA
chr4	93379968	93380763	85	35	1.14683e-15	XM_004008055.1:93380256,93380354,99,99	gi|426228002|ref| PREDICTED: Ovis aries adenosylhomocysteinase-like 2, transcript variant 2 (AHCYL2), mRNA	XM_004008054.1:93380256,93380354,99,99	gi|426228000|ref| PREDICTED: Ovis aries adenosylhomocysteinase-like 2, transcript variant 1 (AHCYL2), mRNA
chr1	92195146	92195811	106	49	1.20088e-15	XM_004002372.1:92195493,92195501,9,9	gi|426216336|ref| PREDICTED: Ovis aries calsequestrin 2 (cardiac muscle), transcript variant 2 (CASQ2), mRNA
chr1	24477270	24478398	77	30	1.21433e-15	XM_004001955.1:24477563,24477932,370,370	gi|426215487|ref| PREDICTED: Ovis aries ELAV (embryonic lethal, abnormal vision, Drosophila)-like 4, transcript variant 4 (ELAVL4), mRNA	XM_004001954.1:24477605,24477932,328,328	gi|426215485|ref| PREDICTED: Ovis aries ELAV (embryonic lethal, abnormal vision, Drosophila)-like 4, transcript variant 3 (ELAVL4), mRNA	XM_004001952.1:24477605,24477932,328,328	gi|426215481|ref| PREDICTED: Ovis aries ELAV (embryonic lethal, abnormal vision, Drosophila)-like 4, transcript variant 1 (ELAVL4), mRNA	XM_004001953.1:24477605,24477932,328,328	gi|426215483|ref| PREDICTED: Ovis aries ELAV (embryonic lethal, abnormal vision, Drosophila)-like 4, transcript variant 2 (ELAVL4), mRNA
chr1	103771483	103771971	77	30	1.21433e-15	XM_004002565.1:103771737,103771795,59,59	gi|426216736|ref| PREDICTED: Ovis aries CDC28 protein kinase regulatory subunit 1B (CKS1B), mRNA
chr13	37642215	37643484	52	15	1.3853e-15	XM_004014291.1:37643115,37643229,115,115	gi|426240916|ref| PREDICTED: Ovis aries double zinc ribbon and ankyrin repeat domains 1 (DZANK1), mRNA
chr3	38709991	38710911	52	15	1.3853e-15	XM_004005813.1:38710356,38710510,155,155	gi|426223397|ref| PREDICTED: Ovis aries AP2 associated kinase 1 (AAK1), mRNA
chr7	19969157	19969804	57	18	1.40601e-15	XM_004010286.1:19969333,19969416,84,84	gi|426232651|ref| PREDICTED: Ovis aries chromosome 7 open reading frame, human C15orf60 (C7H15orf60), mRNA
chr8	75839740	75840731	57	18	1.40601e-15	XM_004011539.1:75840455,75840610,156,156	gi|426235223|ref| PREDICTED: Ovis aries spectrin repeat containing, nuclear envelope 1 (SYNE1), mRNA
chr12	4584970	4585874	64	22	1.4314e-15	XM_004023676.1:4585053,4585244,192,192	gi|426239440|ref| PREDICTED: Ovis aries CD55 molecule, decay accelerating factor for complement (Cromer blood group) (CD55), mRNA
chr13	52133762	52134519	64	22	1.4314e-15	XM_004014391.1:52134197,52134354,158,158	gi|426241119|ref| PREDICTED: Ovis aries transglutaminase 3 (E polypeptide, protein-glutamine-gamma-glutamyltransferase) (TGM3), mRNA
chr25	24497719	24498421	91	39	1.49376e-15	XM_004021409.1:24498135,24498304,170,170	gi|426255643|ref| PREDICTED: Ovis aries myopalladin, transcript variant 1 (MYPN), mRNA	XM_004021410.1:24498135,24498304,170,170	gi|426255645|ref| PREDICTED: Ovis aries myopalladin, transcript variant 2 (MYPN), mRNA	XM_004021411.1:24498135,24498304,170,170	gi|426255647|ref| PREDICTED: Ovis aries myopalladin, transcript variant 3 (MYPN), mRNA
chr6	22233535	22233909	80	32	1.53837e-15	XM_004009666.1:22233562,22233729,168,168	gi|426231376|ref| PREDICTED: Ovis aries mannosidase, beta A, lysosomal (MANBA), mRNA
chr7	48102289	48103251	92	40	1.70074e-15	XM_004010559.1:48102940,48103029,90,90	gi|426233205|ref| PREDICTED: Ovis aries myosin IE (MYO1E), mRNA
chr11	41700372	41701558	48	13	1.85526e-15	XM_004013393.1:41700379,41700447,69,69	gi|426239043|ref| PREDICTED: Ovis aries uncharacterized LOC101109723 (LOC101109723), mRNA
chr14	23644193	23645023	48	13	1.85526e-15	XM_004015002.1:23644129,23644433,305,241	gi|426242380|ref| PREDICTED: Ovis aries 2-oxoglutarate and iron-dependent oxygenase domain containing 1 (OGFOD1), mRNA
chr15	63429161	63429977	44	11	2.16739e-15	XM_004016400.1:63429676,63429871,196,196	gi|426245295|ref| PREDICTED: Ovis aries ets homologous factor, transcript variant 1 (EHF), mRNA	XM_004016401.1:63429676,63429871,196,196	gi|426245297|ref| PREDICTED: Ovis aries ets homologous factor, transcript variant 2 (EHF), mRNA	XM_004016402.1:63429676,63429871,196,196	gi|426245299|ref| PREDICTED: Ovis aries ets homologous factor, transcript variant 3 (EHF), mRNA
chr20	38355247	38355871	44	11	2.16739e-15	XM_004019119.1:38355323,38355450,128,128	gi|426250894|ref| PREDICTED: Ovis aries lysine (K)-specific demethylase 1B, transcript variant 2 (KDM1B), mRNA	XM_004019118.1:38355323,38355450,128,128	gi|426250892|ref| PREDICTED: Ovis aries lysine (K)-specific demethylase 1B, transcript variant 1 (KDM1B), mRNA
chr4	33627956	33628949	53	16	2.1945e-15	XM_004007802.1:33627974,33628441,468,468	gi|426227490|ref| PREDICTED: Ovis aries glutamate receptor, metabotropic 3 (GRM3), mRNA
chr1	257950278	257951325	67	24	2.22885e-15	XM_004003353.1:257950512,257950829,318,318	gi|426218330|ref| PREDICTED: Ovis aries immunoglobulin superfamily, member 5 (IGSF5), mRNA
chr2	159395563	159397100	67	24	2.22885e-15	XM_004005388.1:159395848,159396064,217,217	gi|426222516|ref| PREDICTED: Ovis aries kinesin family member 5C (KIF5C), mRNA
chr14	2248339	2249304	46	12	2.41406e-15	XM_004015486.1:2248520,2248548,29,29	gi|426243377|ref| PREDICTED: Ovis aries GABA(A) receptor-associated protein-like 2 (GABARAPL2), mRNA
chr4	40264974	40265478	81	33	2.56447e-15	XM_004008222.1:40265270,40265361,92,92	gi|426228343|ref| PREDICTED: Ovis aries platelet glycoprotein 4-like (LOC101102230), mRNA
chr23	46095059	46096171	60	20	2.58419e-15	XM_004020522.1:46095940,46095990,51,51	gi|426253782|ref| PREDICTED: Ovis aries HAUS augmin-like complex, subunit 1 (HAUS1), mRNA
chr25	23522506	23523075	105	49	2.89475e-15	XM_004021400.1:23522615,23522818,204,204	gi|426255625|ref| PREDICTED: Ovis aries catenin (cadherin-associated protein), alpha 3, transcript variant 2 (CTNNA3), mRNA	XM_004021399.1:23522615,23522818,204,204	gi|426255623|ref| PREDICTED: Ovis aries catenin (cadherin-associated protein), alpha 3, transcript variant 1 (CTNNA3), mRNA
chr21	31671082	31671728	55	17	2.98507e-15	XM_004019539.1:31671150,31671234,85,85	gi|426251756|ref| PREDICTED: Ovis aries Rho GTPase activating protein 32 (ARHGAP32), mRNA
chr14	47567224	47567648	84	35	3.03267e-15	XM_004015231.1:47567592,47567656,65,57	gi|426242842|ref| PREDICTED: Ovis aries mitogen-activated protein kinase kinase kinase kinase 1 (MAP4K1), mRNA
chr20	28382973	28383506	78	31	3.46333e-15	XM_004019016.1:28382435,28383397,963,425	gi|426250685|ref| PREDICTED: Ovis aries olfactory receptor 14J1-like (LOC101115740), mRNA
chr4	105124792	105125425	78	31	3.46333e-15	XM_004008308.1:105125042,105125323,282,282	gi|426228531|ref| PREDICTED: Ovis aries maltase-glucoamylase, intestinal-like (LOC101113672), mRNA
chr8	49696423	49697317	79	32	4.15628e-15	XM_004011293.1:49696581,49696715,135,135	gi|426234723|ref| PREDICTED: Ovis aries small integral membrane protein 8 (SMIM8), mRNA
chr2	233902674	233903116	63	22	4.27498e-15	XM_004005011.1:233902816,233902957,142,142	gi|426221728|ref| PREDICTED: Ovis aries S100P binding protein (S100PBP), mRNA
chr12	31971649	31972758	96	43	4.30761e-15	XM_004013657.1:31971812,31971950,139,139	gi|426239596|ref| PREDICTED: Ovis aries serologically defined colon cancer antigen 8 (SDCCAG8), mRNA
chr9	80512600	80514821	96	43	4.30761e-15	XM_004011824.1:80512973,80513085,113,113	gi|426235811|ref| PREDICTED: Ovis aries phosphatidylserine synthase 1 (PTDSS1), mRNA
chr13	62080431	62081029	51	15	4.5575e-15	XM_004014807.1:62080808,62080931,124,124	gi|426241976|ref| PREDICTED: Ovis aries uncharacterized LOC101116248 (LOC101116248), mRNA
chrX	113499084	113499681	51	15	4.5575e-15	XM_004022410.1:113499055,113499208,154,125	gi|426257693|ref| PREDICTED: Ovis aries interleukin 13 receptor, alpha 2 (IL13RA2), mRNA
chr14	2185928	2186673	49	14	4.68304e-15	XM_004015484.1:2186477,2186607,131,131	gi|426243373|ref| PREDICTED: Ovis aries transmembrane protein 170A (TMEM170A), mRNA
chr16	4853789	4854739	61	21	5.20819e-15	XM_004016872.1:4853896,4853969,74,74	gi|426246276|ref| PREDICTED: Ovis aries CREB3 regulatory factor (CREBRF), mRNA
chr2	197106916	197107736	69	26	5.30896e-15	XM_004004780.1:197107479,197107664,186,186	gi|426221261|ref| PREDICTED: Ovis aries dynein, axonemal, heavy chain 7 (DNAH7), mRNA
chr13	6064230	6065057	106	50	6.27309e-15	XM_004014645.1:6064409,6064738,330,330	gi|426241633|ref| PREDICTED: Ovis aries ribose-phosphate pyrophosphokinase 1-like (LOC101105094), mRNA
chr1	225092802	225094009	47	13	6.30471e-15	XM_004003206.1:225093187,225093412,226,226	gi|426218033|ref| PREDICTED: Ovis aries structural maintenance of chromosomes 4 (SMC4), mRNA	XM_004003206.1:225093022,225093101,80,80	gi|426218033|ref| PREDICTED: Ovis aries structural maintenance of chromosomes 4 (SMC4), mRNA
chr24	20209588	20210238	100	46	6.48828e-15	XM_004021194.1:20209680,20209915,236,236	gi|426255188|ref| PREDICTED: Ovis aries otoancorin (OTOA), mRNA
chr3	207540056	207541623	74	29	7.52832e-15	XM_004006924.1:207540686,207540860,175,175	gi|426225641|ref| PREDICTED: Ovis aries ubiquitin specific peptidase 5 (isopeptidase T) (USP5), mRNA	XM_004006924.1:207541173,207541326,154,154	gi|426225641|ref| PREDICTED: Ovis aries ubiquitin specific peptidase 5 (isopeptidase T) (USP5), mRNA
chr12	43040443	43041571	88	38	8.59982e-15	XM_004014019.1:43041033,43041132,100,100	gi|426240340|ref| PREDICTED: Ovis aries arginine-glutamic acid dipeptide (RE) repeats (RERE), mRNA
chr3	214730350	214732562	107	51	8.91743e-15	XM_004006999.1:214732163,214732355,193,193	gi|426225795|ref| PREDICTED: Ovis aries ribosomal protein L3 (RPL3), mRNA	XM_004006999.1:214731235,214731403,169,169	gi|426225795|ref| PREDICTED: Ovis aries ribosomal protein L3 (RPL3), mRNA	XM_004006999.1:214730564,214730699,136,136	gi|426225795|ref| PREDICTED: Ovis aries ribosomal protein L3 (RPL3), mRNA
chr15	78811484	78812302	86	37	8.92634e-15	XM_004016821.1:78811433,78812377,945,819	gi|426246174|ref| PREDICTED: Ovis aries olfactory receptor 5B2-like (LOC101106460), mRNA
chr19	15205744	15207206	77	31	9.3655e-15	XM_004018599.1:15205956,15206097,142,142	gi|426249823|ref| PREDICTED: Ovis aries SNF related kinase (SNRK), mRNA
chr2	240443255	240443955	77	31	9.3655e-15	XM_004005509.1:240443718,240443900,183,183	gi|426222774|ref| PREDICTED: Ovis aries transmembrane protein 57 (TMEM57), mRNA
chr5	14463681	14465027	77	31	9.3655e-15	XM_004009319.1:14464837,14464965,129,129	gi|426230629|ref| PREDICTED: Ovis aries fibrillin 3 (FBN3), mRNA	XM_004009319.1:14464627,14464746,120,120	gi|426230629|ref| PREDICTED: Ovis aries fibrillin 3 (FBN3), mRNA
chr6	67165882	67166473	72	28	1.00686e-14	XM_004009819.1:67166177,67166427,251,251	gi|426231682|ref| PREDICTED: Ovis aries FRY-like (FRYL), mRNA
chr1	96261204	96261815	52	16	1.04763e-14	XM_004002390.1:96261406,96261531,126,126	gi|426216374|ref| PREDICTED: Ovis aries 3-hydroxy-3-methylglutaryl-CoA synthase 2 (mitochondrial) (HMGCS2), mRNA
chr5	32200549	32201040	52	16	1.04763e-14	XM_004008689.1:32200759,32200928,170,170	gi|426229318|ref| PREDICTED: Ovis aries Dmx-like 1, transcript variant 1 (DMXL1), mRNA	XM_004008690.1:32200759,32200928,170,170	gi|426229320|ref| PREDICTED: Ovis aries Dmx-like 1, transcript variant 2 (DMXL1), mRNA
chr12	50068037	50069632	67	25	1.18687e-14	XM_004013798.1:50069533,50069697,165,100	gi|426239883|ref| PREDICTED: Ovis aries caspase 9, apoptosis-related cysteine peptidase (CASP9), mRNA
chr20	10234241	10234923	95	43	1.4353e-14	XM_004018778.1:10234549,10234705,157,157	gi|426250202|ref| PREDICTED: Ovis aries bromodomain and PHD finger containing, 3 (BRPF3), mRNA
chr20	28337808	28338732	41	10	1.44501e-14	XM_004019290.1:28337957,28338895,939,776	gi|426251251|ref| PREDICTED: Ovis aries olfactory receptor 12D3-like (LOC101114653), mRNA
chr14	45847403	45848330	90	40	1.48153e-14	XM_004015651.1:45847998,45848089,92,92	gi|426243723|ref| PREDICTED: Ovis aries WD repeat domain 62 (WDR62), mRNA
chr6	60444441	60445222	93	42	1.54314e-14	XM_004009792.1:60444711,60444906,196,196	gi|426231628|ref| PREDICTED: Ovis aries LIM and calponin homology domains 1, transcript variant 1 (LIMCH1), mRNA	XM_004009793.1:60444711,60444906,196,196	gi|426231630|ref| PREDICTED: Ovis aries LIM and calponin homology domains 1, transcript variant 2 (LIMCH1), mRNA
chr1	270756968	270757848	48	14	1.55725e-14	XM_004003416.1:270757188,270757279,92,92	gi|426218460|ref| PREDICTED: Ovis aries ankyrin repeat domain 28, transcript variant 1 (ANKRD28), mRNA	XM_004003419.1:270757188,270757279,92,92	gi|426218466|ref| PREDICTED: Ovis aries ankyrin repeat domain 28, transcript variant 4 (ANKRD28), mRNA	XM_004003417.1:270757188,270757279,92,92	gi|426218462|ref| PREDICTED: Ovis aries ankyrin repeat domain 28, transcript variant 2 (ANKRD28), mRNA	XM_004003418.1:270757188,270757279,92,92	gi|426218464|ref| PREDICTED: Ovis aries ankyrin repeat domain 28, transcript variant 3 (ANKRD28), mRNA
chr2	174461842	174462482	60	21	1.56183e-14	XM_004004733.1:174462205,174462307,103,103	gi|426221166|ref| PREDICTED: Ovis aries RAB3 GTPase activating protein subunit 1 (catalytic) (RAB3GAP1), mRNA
chr9	21242862	21243704	57	19	1.7189e-14	XM_004011631.1:21243030,21243197,168,168	gi|426235423|ref| PREDICTED: Ovis aries thyroglobulin, transcript variant 2 (TG), mRNA	XM_004011630.1:21243030,21243197,168,168	gi|426235421|ref| PREDICTED: Ovis aries thyroglobulin, transcript variant 1 (TG), mRNA
chr2	83567696	83568505	81	34	1.79321e-14	XM_004004388.1:83567739,83567927,189,189	gi|426220467|ref| PREDICTED: Ovis aries coiled-coil domain containing 171, transcript variant 2 (CCDC171), mRNA	XM_004004387.1:83567739,83567927,189,189	gi|426220465|ref| PREDICTED: Ovis aries coiled-coil domain containing 171, transcript variant 1 (CCDC171), mRNA
chr7	48696542	48697587	81	34	1.79321e-14	XM_004010566.1:48697247,48697364,118,118	gi|426233219|ref| PREDICTED: Ovis aries lipase, hepatic (LIPC), mRNA
chr23	32815014	32816205	62	22	1.81406e-14	XM_004020467.1:32815668,32815850,183,183	gi|426253670|ref| PREDICTED: Ovis aries oxysterol binding protein-like 1A, transcript variant 1 (OSBPL1A), mRNA	XM_004020468.1:32815668,32815850,183,183	gi|426253672|ref| PREDICTED: Ovis aries oxysterol binding protein-like 1A, transcript variant 2 (OSBPL1A), mRNA
chr7	18796561	18797105	62	22	1.81406e-14	XM_004010281.1:18796774,18796944,171,171	gi|426232641|ref| PREDICTED: Ovis aries pyruvate kinase, muscle, transcript variant 3 (PKM), mRNA	XM_004010283.1:18796774,18796927,154,154	gi|426232645|ref| PREDICTED: Ovis aries pyruvate kinase, muscle, transcript variant 5 (PKM), mRNA	XM_004010279.1:18796774,18796927,154,154	gi|426232637|ref| PREDICTED: Ovis aries pyruvate kinase, muscle, transcript variant 1 (PKM), mRNA	XM_004010280.1:18796774,18796927,154,154	gi|426232639|ref| PREDICTED: Ovis aries pyruvate kinase, muscle, transcript variant 2 (PKM), mRNA	XM_004010282.1:18796774,18796927,154,154	gi|426232643|ref| PREDICTED: Ovis aries pyruvate kinase, muscle, transcript variant 4 (PKM), mRNA
chr1	90156687	90158113	79	33	1.81418e-14	XM_004002339.1:90157522,90157608,87,87	gi|426216269|ref| PREDICTED: Ovis aries putative homeodomain transcription factor 1 (PHTF1), mRNA
chr3	118285454	118286332	109	53	1.96607e-14	XM_004006228.1:118285479,118285626,148,148	gi|426224230|ref| PREDICTED: Ovis aries methyltransferase like 25 (METTL25), mRNA
chr25	801197	801783	63	23	2.38543e-14	XM_004021343.1:801692,801825,134,92	gi|426255511|ref| PREDICTED: Ovis aries nucleoporin 133kDa (NUP133), mRNA
chr3	206690405	206691378	63	23	2.38543e-14	XM_004007574.1:206690492,206690562,71,71	gi|426227009|ref| PREDICTED: Ovis aries EM4e protein (EM4e), mRNA
chr2	197136800	197138023	53	17	2.97468e-14	XM_004004780.1:197137876,197138100,225,148	gi|426221261|ref| PREDICTED: Ovis aries dynein, axonemal, heavy chain 7 (DNAH7), mRNA
scaffold004937	795	1457	51	16	3.34886e-14	XM_004022952.1:836,1178,343,343	gi|426258816|ref| PREDICTED: Ovis aries abhydrolase domain-containing protein FAM108C1-like (LOC101115692), mRNA
chr1	111015984	111016572	66	25	3.37115e-14	XM_004003722.1:111014973,111016714,1742,589	gi|426219106|ref| PREDICTED: Ovis aries heat shock 70kDa protein 6 (HSP70B') (HSPA6), mRNA
chr2	210618487	210618998	66	25	3.37115e-14	XM_004004884.1:210618686,210618797,112,112	gi|426221469|ref| PREDICTED: Ovis aries unc-80 homolog (C. elegans), transcript variant 1 (UNC80), mRNA	XM_004004885.1:210618686,210618797,112,112	gi|426221471|ref| PREDICTED: Ovis aries unc-80 homolog (C. elegans), transcript variant 2 (UNC80), mRNA
chr24	29323086	29324223	58	20	3.43653e-14	XM_004021243.1:29323405,29323588,184,184	gi|426255298|ref| PREDICTED: Ovis aries Williams-Beuren syndrome chromosome region 17 (WBSCR17), mRNA
chr3	132680643	132681740	58	20	3.43653e-14	XM_004006286.1:132681095,132681272,178,178	gi|426224351|ref| PREDICTED: Ovis aries calcium binding and coiled-coil domain 1, transcript variant 1 (CALCOCO1), mRNA	XM_004006287.1:132681095,132681272,178,178	gi|426224353|ref| PREDICTED: Ovis aries calcium binding and coiled-coil domain 1, transcript variant 2 (CALCOCO1), mRNA
chr13	10172326	10173013	74	30	3.44987e-14	XM_004014648.1:10172468,10172478,11,11	gi|426241639|ref| PREDICTED: Ovis aries N-acetylneuraminic acid phosphatase (NANP), mRNA
chr5	10803749	10804834	92	42	3.79747e-14	XM_004008490.1:10804064,10804199,136,136	gi|426228911|ref| PREDICTED: Ovis aries ribonuclease H2, subunit A (RNASEH2A), mRNA	XM_004008490.1:10804292,10804415,124,124	gi|426228911|ref| PREDICTED: Ovis aries ribonuclease H2, subunit A (RNASEH2A), mRNA
chr12	35529118	35530126	38	9	4.34375e-14	NM_001009749.1:35529653,35529829,177,177	gi|57619247|ref| Ovis aries selectin E (SELE), mRNA
chr3	18236445	18237367	47	14	5.13275e-14	XM_004005673.1:18236788,18236842,55,55	gi|426223111|ref| PREDICTED: Ovis aries membrane bound O-acyltransferase domain containing 2 (MBOAT2), mRNA
chr4	98638018	98638926	47	14	5.13275e-14	XM_004008079.1:98638063,98638200,138,138	gi|426228050|ref| PREDICTED: Ovis aries caldesmon 1 (CALD1), mRNA	XM_004008079.1:98638666,98638761,96,96	gi|426228050|ref| PREDICTED: Ovis aries caldesmon 1 (CALD1), mRNA
chr1	230627613	230628470	61	22	5.30762e-14	XM_004003231.1:230628002,230628130,129,129	gi|426218084|ref| PREDICTED: Ovis aries membrane metallo-endopeptidase, transcript variant 1 (MME), mRNA	XM_004003232.1:230628002,230628130,129,129	gi|426218086|ref| PREDICTED: Ovis aries membrane metallo-endopeptidase, transcript variant 2 (MME), mRNA	XM_004003233.1:230628002,230628130,129,129	gi|426218088|ref| PREDICTED: Ovis aries membrane metallo-endopeptidase, transcript variant 3 (MME), mRNA
chr19	52206716	52207510	61	22	5.30762e-14	XM_004018668.1:52206795,52206869,75,75	gi|426249971|ref| PREDICTED: Ovis aries protein tyrosine phosphatase, non-receptor type 23 (PTPN23), mRNA
chr1	91252336	91253410	78	33	6.56207e-14	XM_004002361.1:91252889,91253101,213,213	gi|426216314|ref| PREDICTED: Ovis aries cold shock domain containing E1, RNA-binding, transcript variant 2 (CSDE1), mRNA	XM_004002363.1:91252889,91253101,213,213	gi|426216318|ref| PREDICTED: Ovis aries cold shock domain containing E1, RNA-binding, transcript variant 4 (CSDE1), mRNA	XM_004002360.1:91252889,91253101,213,213	gi|426216312|ref| PREDICTED: Ovis aries cold shock domain containing E1, RNA-binding, transcript variant 1 (CSDE1), mRNA	XM_004002362.1:91252889,91253101,213,213	gi|426216316|ref| PREDICTED: Ovis aries cold shock domain containing E1, RNA-binding, transcript variant 3 (CSDE1), mRNA	XM_004002364.1:91252889,91253101,213,213	gi|426216320|ref| PREDICTED: Ovis aries cold shock domain containing E1, RNA-binding, transcript variant 5 (CSDE1), mRNA
chr3	135689687	135690929	78	33	6.56207e-14	XM_004006358.1:135690475,135690687,213,213	gi|426224497|ref| PREDICTED: Ovis aries La ribonucleoprotein domain family, member 4 (LARP4), mRNA	XM_004006358.1:135690163,135690296,134,134	gi|426224497|ref| PREDICTED: Ovis aries La ribonucleoprotein domain family, member 4 (LARP4), mRNA
chr17	58438133	58438654	49	15	7.09208e-14	XM_004017594.1:58438573,58438718,146,82	gi|426247757|ref| PREDICTED: Ovis aries mediator complex subunit 13-like (MED13L), mRNA
chr7	35496271	35496857	49	15	7.09208e-14	XM_004010992.1:35496302,35496570,269,269	gi|426234103|ref| PREDICTED: Ovis aries cytochrome c, somatic-like (LOC101118450), mRNA
chr4	49133092	49133678	81	35	7.31386e-14	XM_004008235.1:49133234,49133465,232,232	gi|426228369|ref| PREDICTED: Ovis aries laminin, beta 4 (LAMB4), mRNA
chr1	240351556	240352130	64	24	7.5551e-14	XM_004003278.1:240351722,240351778,57,57	gi|426218179|ref| PREDICTED: Ovis aries phospholipid scramblase 4 (PLSCR4), mRNA
chr13	24422998	24423712	70	28	7.60589e-14	XM_004014223.1:24423068,24423172,105,105	gi|426240780|ref| PREDICTED: Ovis aries KIAA1217 ortholog, transcript variant 1 (KIAA1217), mRNA	XM_004014223.1:24423657,24423706,50,50	gi|426240780|ref| PREDICTED: Ovis aries KIAA1217 ortholog, transcript variant 1 (KIAA1217), mRNA	XM_004014224.1:24423657,24423706,50,50	gi|426240782|ref| PREDICTED: Ovis aries KIAA1217 ortholog, transcript variant 2 (KIAA1217), mRNA
chr23	33110753	33111539	72	29	7.78115e-14	XM_004020622.1:33110913,33111052,140,140	gi|426253988|ref| PREDICTED: Ovis aries laminin, alpha 3 (LAMA3), mRNA	XM_004020622.1:33111135,33111261,127,127	gi|426253988|ref| PREDICTED: Ovis aries laminin, alpha 3 (LAMA3), mRNA
chr26	32977126	32977873	57	20	1.02605e-13	XM_004021792.1:32977156,32977354,199,199	gi|426256425|ref| PREDICTED: Ovis aries ADAM metallopeptidase domain 32 (ADAM32), mRNA
chr5	654796	655805	57	20	1.02605e-13	XM_004008381.1:654752,654873,122,78	gi|426228691|ref| PREDICTED: Ovis aries mitogen-activated protein kinase 9, transcript variant 2 (MAPK9), mRNA	XM_004008380.1:654752,654873,122,78	gi|426228689|ref| PREDICTED: Ovis aries mitogen-activated protein kinase 9, transcript variant 1 (MAPK9), mRNA
chr8	10665783	10666358	45	13	1.05851e-13	XM_004011132.1:10666005,10666163,159,159	gi|426234394|ref| PREDICTED: Ovis aries synaptosomal-associated protein, 91kDa homolog (mouse) (SNAP91), mRNA	XM_004011132.1:10666310,10666324,15,15	gi|426234394|ref| PREDICTED: Ovis aries synaptosomal-associated protein, 91kDa homolog (mouse) (SNAP91), mRNA
chr2	106259466	106260065	50	16	1.06069e-13	XM_004004458.1:106259721,106259867,147,147	gi|426220608|ref| PREDICTED: Ovis aries high mobility group box 2 (HMGB2), mRNA
chr22	22988686	22989516	50	16	1.06069e-13	XM_004020156.1:22988912,22988998,87,87	gi|426253030|ref| PREDICTED: Ovis aries polycomb group ring finger 6, transcript variant 2 (PCGF6), mRNA	XM_004020155.1:22988912,22988998,87,87	gi|426253028|ref| PREDICTED: Ovis aries polycomb group ring finger 6, transcript variant 1 (PCGF6), mRNA
chr5	47119321	47119876	50	16	1.06069e-13	XM_004008833.1:47119747,47119792,46,46	gi|426229609|ref| PREDICTED: Ovis aries cell division cycle 25 homolog C (S. pombe), transcript variant 1 (CDC25C), mRNA	XM_004008834.1:47119747,47119792,46,46	gi|426229611|ref| PREDICTED: Ovis aries cell division cycle 25 homolog C (S. pombe), transcript variant 2 (CDC25C), mRNA
scaffold003712	21728	22659	50	16	1.06069e-13	XM_004022851.1:21707,22383,677,656	gi|426258605|ref| PREDICTED: Ovis aries GTPase IMAP family member 8-like (LOC101109425), partial mRNA
chr24	36324580	36326566	76	32	1.07487e-13	XM_004021037.1:36325196,36325322,127,127	gi|426254843|ref| PREDICTED: Ovis aries zinc finger with KRAB and SCAN domains 1 (ZKSCAN1), mRNA	XM_004021037.1:36325596,36325687,92,92	gi|426254843|ref| PREDICTED: Ovis aries zinc finger with KRAB and SCAN domains 1 (ZKSCAN1), mRNA
chr16	67546735	67547715	79	34	1.20361e-13	XM_004017156.1:67546807,67546913,107,107	gi|426246858|ref| PREDICTED: Ovis aries KIAA0947 ortholog (KIAA0947), mRNA
chr3	100838998	100839858	79	34	1.20361e-13	XM_004006134.1:100839428,100839502,75,75	gi|426224042|ref| PREDICTED: Ovis aries neuromedin S (NMS), mRNA
chr24	27787859	27788921	65	25	1.33708e-13	XM_004021240.1:27788008,27788174,167,167	gi|426255292|ref| PREDICTED: Ovis aries vitamin K epoxide reductase complex, subunit 1-like 1 (VKORC1L1), mRNA
chr13	23439546	23440777	41	11	1.40154e-13	XM_004014670.1:23440116,23440225,110,110	gi|426241683|ref| PREDICTED: Ovis aries OTU domain containing 1 (OTUD1), mRNA
chr12	2185123	2186072	43	12	1.44402e-13	XM_004013554.1:2185557,2185582,26,26	gi|426239386|ref| PREDICTED: Ovis aries retinoblastoma binding protein 5, transcript variant 1 (RBBP5), mRNA
chr12	45300152	45301425	60	22	1.53857e-13	XM_004014032.1:45300695,45300819,125,125	gi|426240368|ref| PREDICTED: Ovis aries chromodomain helicase DNA binding protein 5 (CHD5), mRNA
chr2	173841297	173842227	101	49	1.59443e-13	XM_004004727.1:173841245,173841494,250,198	gi|426221154|ref| PREDICTED: Ovis aries minichromosome maintenance complex component 6 (MCM6), mRNA
chr1	200332266	200333097	66	26	1.65031e-13	XM_004003081.1:200332552,200332632,81,81	gi|426217779|ref| PREDICTED: Ovis aries vacuolar protein sorting 8 homolog (S. cerevisiae), transcript variant 1 (VPS8), mRNA	XM_004003082.1:200332552,200332632,81,81	gi|426217781|ref| PREDICTED: Ovis aries vacuolar protein sorting 8 homolog (S. cerevisiae), transcript variant 2 (VPS8), mRNA
chr10	70062990	70063715	66	26	1.65031e-13	XM_004012329.1:70063642,70063788,147,74	gi|426236848|ref| PREDICTED: Ovis aries ATP-binding cassette, sub-family C (CFTR/MRP), member 4 (ABCC4), mRNA
chr15	4912311	4913368	46	14	1.67623e-13	XM_004015967.1:4912275,4912429,155,119	gi|426244410|ref| PREDICTED: Ovis aries dynein, cytoplasmic 2, heavy chain 1, transcript variant 1 (DYNC2H1), mRNA	XM_004015968.1:4912275,4912429,155,119	gi|426244412|ref| PREDICTED: Ovis aries dynein, cytoplasmic 2, heavy chain 1, transcript variant 2 (DYNC2H1), mRNA
chr6	16572337	16573073	46	14	1.67623e-13	XM_004009626.1:16572932,16573000,69,69	gi|426231294|ref| PREDICTED: Ovis aries collagen, type XXV, alpha 1 (COL25A1), mRNA
chr6	69757050	69757937	46	14	1.67623e-13	XM_004009830.1:69757117,69757283,167,167	gi|426231705|ref| PREDICTED: Ovis aries platelet-derived growth factor receptor, alpha polypeptide (PDGFRA), mRNA
chr12	5621379	5622797	98	47	1.69018e-13	XM_004013972.1:5622089,5622281,193,193	gi|426240240|ref| PREDICTED: Ovis aries plasma membrane calcium-transporting ATPase 4-like (LOC101116750), mRNA	XM_004013971.1:5621883,5622006,124,124	gi|426240238|ref| PREDICTED: Ovis aries lymphocyte transmembrane adaptor 1 (LAX1), mRNA	XM_004013971.1:5621635,5621735,101,101	gi|426240238|ref| PREDICTED: Ovis aries lymphocyte transmembrane adaptor 1 (LAX1), mRNA
chr14	59668347	59669056	77	33	1.70379e-13	XM_004015891.1:59667416,59669015,1600,669	gi|426244255|ref| PREDICTED: Ovis aries NLR family, pyrin domain containing 2 (NLRP2), mRNA
chr1	187610230	187610665	68	27	1.71486e-13	XM_004003804.1:187610484,187610568,85,85	gi|426219276|ref| PREDICTED: Ovis aries mucin 13, cell surface associated (MUC13), mRNA
chr1	205617580	205618356	85	38	1.85859e-13	XM_004003128.1:205617889,205618010,122,122	gi|426217873|ref| PREDICTED: Ovis aries ubiquitin specific peptidase 13 (isopeptidase T-3) (USP13), mRNA
chr2	109968361	109969455	80	35	1.86598e-13	XM_004004460.1:109968611,109968676,66,66	gi|426220612|ref| PREDICTED: Ovis aries kynurenine/alpha-aminoadipate aminotransferase, mitochondrial-like (LOC101121661), mRNA
chr23	60802660	60803347	71	29	2.08608e-13	XM_004020682.1:60802695,60802801,107,107	gi|426254116|ref| PREDICTED: Ovis aries phosphatidylinositol glycan anchor biosynthesis, class N (PIGN), mRNA
chr3	136977320	136978129	71	29	2.08608e-13	XM_004007417.1:136977533,136977615,83,83	gi|426226678|ref| PREDICTED: Ovis aries Ras homolog enriched in brain like 1 (RHEBL1), mRNA	XM_004007417.1:136977706,136977762,57,57	gi|426226678|ref| PREDICTED: Ovis aries Ras homolog enriched in brain like 1 (RHEBL1), mRNA	XM_004007417.1:136977963,136978010,48,48	gi|426226678|ref| PREDICTED: Ovis aries Ras homolog enriched in brain like 1 (RHEBL1), mRNA
chr14	10381555	10382927	63	24	2.13182e-13	XM_004023394.1:10382109,10382169,61,61	gi|426243413|ref| PREDICTED: Ovis aries ubiquitin specific peptidase 10 (USP10), mRNA
chr25	29499530	29500383	63	24	2.13182e-13	XM_004021473.1:29499660,29499838,179,179	gi|426255771|ref| PREDICTED: Ovis aries myozenin 1 (MYOZ1), mRNA
chr3	206938485	206939551	63	24	2.13182e-13	XM_004007575.1:206939120,206939304,185,185	gi|426227011|ref| PREDICTED: Ovis aries EM4b protein (EM4b), mRNA	XM_004007575.1:206939454,206939583,130,98	gi|426227011|ref| PREDICTED: Ovis aries EM4b protein (EM4b), mRNA
chr21	28876579	28878185	48	15	2.26443e-13	XM_004019827.1:28877191,28877509,319,319	gi|426252347|ref| PREDICTED: Ovis aries toll-interleukin 1 receptor (TIR) domain containing adaptor protein (TIRAP), mRNA	XM_004019827.1:28876987,28877144,158,158	gi|426252347|ref| PREDICTED: Ovis aries toll-interleukin 1 receptor (TIR) domain containing adaptor protein (TIRAP), mRNA
chr5	13777371	13778697	48	15	2.26443e-13	XM_004008550.1:13777945,13778195,251,251	gi|426229034|ref| PREDICTED: Ovis aries insulin receptor, transcript variant 2 (INSR), mRNA	XM_004008549.1:13777945,13778195,251,251	gi|426229032|ref| PREDICTED: Ovis aries insulin receptor, transcript variant 1 (INSR), mRNA
chr8	26170543	26171367	48	15	2.26443e-13	XM_004011199.1:26170896,26171011,116,116	gi|426234528|ref| PREDICTED: Ovis aries REV3-like, polymerase (DNA directed), zeta, catalytic subunit (REV3L), mRNA
chr15	76451946	76452887	55	19	2.26512e-13	XM_004016762.1:76451729,76452649,921,704	gi|426246050|ref| PREDICTED: Ovis aries olfactory receptor 4A47-like (LOC101103506), mRNA
chr3	116206435	116207159	55	19	2.26512e-13	XM_004006216.1:116206465,116206642,178,178	gi|426224206|ref| PREDICTED: Ovis aries otogelin-like, transcript variant 1 (OTOGL), mRNA	XM_004006217.1:116206465,116206642,178,178	gi|426224208|ref| PREDICTED: Ovis aries otogelin-like, transcript variant 2 (OTOGL), mRNA	XM_004006216.1:116206869,116207011,143,143	gi|426224206|ref| PREDICTED: Ovis aries otogelin-like, transcript variant 1 (OTOGL), mRNA	XM_004006217.1:116206869,116207011,143,143	gi|426224208|ref| PREDICTED: Ovis aries otogelin-like, transcript variant 2 (OTOGL), mRNA
chr6	104476399	104477068	55	19	2.26512e-13	XM_004010119.1:104476939,104476979,41,41	gi|426232298|ref| PREDICTED: Ovis aries otopetrin 1 (OTOP1), mRNA
chr1	28444189	28445605	74	31	2.42552e-13	XM_004002005.1:28445507,28445594,88,88	gi|426215589|ref| PREDICTED: Ovis aries NADH-cytochrome b5 reductase-like (LOC101121639), mRNA
chr10	32254464	32255622	74	31	2.42552e-13	XM_004012286.1:32254761,32254893,133,133	gi|426236758|ref| PREDICTED: Ovis aries fms-related tyrosine kinase 3 (FLT3), mRNA	XM_004012286.1:32254565,32254671,107,107	gi|426236758|ref| PREDICTED: Ovis aries fms-related tyrosine kinase 3 (FLT3), mRNA	XM_004012286.1:32254975,32255079,105,105	gi|426236758|ref| PREDICTED: Ovis aries fms-related tyrosine kinase 3 (FLT3), mRNA
chr21	41614678	41616037	102	50	2.4668e-13	XM_004019637.1:41614949,41615045,97,97	gi|426251957|ref| PREDICTED: Ovis aries cytochrome c oxidase subunit 8A, mitochondrial-like (LOC101121811), mRNA
chr20	38130581	38131425	61	23	2.79432e-13	XM_004019116.1:38131194,38131338,145,145	gi|426250888|ref| PREDICTED: Ovis aries ring finger protein 144B (RNF144B), mRNA
chr3	115228689	115229885	87	40	3.0255e-13	XM_004006212.1:115229510,115229694,185,185	gi|426224198|ref| PREDICTED: Ovis aries synaptotagmin I (SYT1), mRNA
chr11	11557964	11558810	56	20	3.03439e-13	XM_004013186.1:11558187,11558383,197,197	gi|426238592|ref| PREDICTED: Ovis aries breast carcinoma amplified sequence 3 (BCAS3), mRNA
chr15	53074121	53075638	56	20	3.03439e-13	XM_004016718.1:53074910,53075088,179,179	gi|426245955|ref| PREDICTED: Ovis aries 2-acylglycerol O-acyltransferase 2-like (LOC101107135), mRNA
chr18	33294009	33295371	56	20	3.03439e-13	XM_004018100.1:33294671,33294800,130,130	gi|426248805|ref| PREDICTED: Ovis aries coiled-coil domain containing 33 (CCDC33), mRNA
chr13	32907470	32908144	44	13	3.49169e-13	XM_004014269.1:32907813,32908013,201,201	gi|426240872|ref| PREDICTED: Ovis aries zinc finger E-box binding homeobox 1, transcript variant 1 (ZEB1), mRNA	XM_004014270.1:32907813,32907903,91,91	gi|426240874|ref| PREDICTED: Ovis aries zinc finger E-box binding homeobox 1, transcript variant 2 (ZEB1), mRNA
chr16	35945099	35946605	44	13	3.49169e-13	XM_004017033.1:35945286,35945289,4,4	gi|426246603|ref| PREDICTED: Ovis aries EGF-like, fibronectin type III and laminin G domains, transcript variant 1 (EGFLAM), mRNA	XM_004017036.1:35945286,35945289,4,4	gi|426246609|ref| PREDICTED: Ovis aries EGF-like, fibronectin type III and laminin G domains, transcript variant 4 (EGFLAM), mRNA
chr1	94469120	94469937	64	25	3.71708e-13	XM_004002382.1:94469160,94469319,160,160	gi|426216358|ref| PREDICTED: Ovis aries ganglioside induced differentiation associated protein 2 (GDAP2), mRNA
chr17	54799710	54800278	51	17	4.15002e-13	XM_004017369.1:54799642,54799824,183,115	gi|426247287|ref| PREDICTED: Ovis aries ataxin 2 (ATXN2), mRNA
chr1	193357395	193358361	78	34	4.20071e-13	NM_001162565.1:193357878,193357981,104,104	gi|242247430|ref| Ovis aries fibroblast growth factor 12 (FGF12), mRNA
chrX	40744032	40744667	59	22	4.41743e-13	XM_004022016.1:40744232,40744328,97,97	gi|426256881|ref| PREDICTED: Ovis aries monoamine oxidase A (MAOA), mRNA
chr1	248920648	248921733	81	36	4.45081e-13	XM_004003308.1:248920752,248920844,93,93	gi|426218239|ref| PREDICTED: Ovis aries armadillo repeat containing 8 (ARMC8), mRNA
chr9	13052736	13053779	67	27	4.65552e-13	XM_004011881.1:13053087,13053964,878,693	gi|426235930|ref| PREDICTED: Ovis aries spindle and kinetochore-associated protein 3-like (LOC101105008), mRNA
chr18	5984037	5984905	57	21	5.68239e-13	XM_004017718.1:5984622,5984748,127,127	gi|426248026|ref| PREDICTED: Ovis aries myocyte enhancer factor 2A, transcript variant 4 (MEF2A), mRNA	XM_004017719.1:5984622,5984748,127,127	gi|426248028|ref| PREDICTED: Ovis aries myocyte enhancer factor 2A, transcript variant 5 (MEF2A), mRNA	XM_004017716.1:5984622,5984748,127,127	gi|426248022|ref| PREDICTED: Ovis aries myocyte enhancer factor 2A, transcript variant 2 (MEF2A), mRNA	XM_004017715.1:5984622,5984748,127,127	gi|426248020|ref| PREDICTED: Ovis aries myocyte enhancer factor 2A, transcript variant 1 (MEF2A), mRNA	XM_004017720.1:5984622,5984748,127,127	gi|426248030|ref| PREDICTED: Ovis aries myocyte enhancer factor 2A, transcript variant 6 (MEF2A), mRNA	XM_004017717.1:5984622,5984748,127,127	gi|426248024|ref| PREDICTED: Ovis aries myocyte enhancer factor 2A, transcript variant 3 (MEF2A), mRNA
chr1	249215988	249216807	73	31	6.31497e-13	XM_004003313.1:249216097,249216316,220,220	gi|426218249|ref| PREDICTED: Ovis aries claudin 18, transcript variant 2 (CLDN18), mRNA
chr14	54460744	54462182	73	31	6.31497e-13	XM_004015356.1:54461511,54461615,105,105	gi|426243106|ref| PREDICTED: Ovis aries hydroxysteroid (17-beta) dehydrogenase 14 (HSD17B14), mRNA	XM_004015356.1:54460871,54460967,97,97	gi|426243106|ref| PREDICTED: Ovis aries hydroxysteroid (17-beta) dehydrogenase 14 (HSD17B14), mRNA	XM_004015356.1:54461068,54461135,68,68	gi|426243106|ref| PREDICTED: Ovis aries hydroxysteroid (17-beta) dehydrogenase 14 (HSD17B14), mRNA
chr6	112435215	112436096	73	31	6.31497e-13	XM_004010127.1:112435642,112435788,147,147	gi|426232316|ref| PREDICTED: Ovis aries epididymis-specific alpha-mannosidase-like (LOC101117587), mRNA
chr7	25731356	25732099	91	43	6.50951e-13	XM_004010971.1:25731785,25731912,128,128	gi|426234052|ref| PREDICTED: Ovis aries ryanodine receptor 3 (RYR3), mRNA
chr21	27580863	27582030	54	19	6.73018e-13	XM_004019509.1:27581473,27581688,216,216	gi|426251696|ref| PREDICTED: Ovis aries roundabout, axon guidance receptor, homolog 4 (Drosophila) (ROBO4), mRNA	XM_004019509.1:27581782,27581909,128,128	gi|426251696|ref| PREDICTED: Ovis aries roundabout, axon guidance receptor, homolog 4 (Drosophila) (ROBO4), mRNA	XM_004019509.1:27581112,27581224,113,113	gi|426251696|ref| PREDICTED: Ovis aries roundabout, axon guidance receptor, homolog 4 (Drosophila) (ROBO4), mRNA
chr18	63340509	63341071	85	39	6.7603e-13	XM_004018146.1:63340865,63341003,139,139	gi|426248903|ref| PREDICTED: Ovis aries cholesterol 24-hydroxylase-like (LOC101117622), partial mRNA
chr19	51621713	51622346	85	39	6.7603e-13	XM_004018496.1:51621758,51621889,132,132	gi|426249614|ref| PREDICTED: Ovis aries cell division cycle 25 homolog A (S. pombe) (CDC25A), mRNA
chr3	200078588	200079421	92	44	6.93788e-13	XM_004006838.1:200078886,200078962,77,77	gi|426225465|ref| PREDICTED: Ovis aries guanylate cyclase 2C (heat stable enterotoxin receptor) (GUCY2C), mRNA
chr9	20216561	20217439	92	44	6.93788e-13	XM_004011932.1:20216893,20217011,119,119	gi|426236036|ref| PREDICTED: Ovis aries zinc finger and AT hook domain containing (ZFAT), mRNA
chr16	57446326	57447455	47	15	7.15952e-13	XM_004017143.1:57446862,57447021,160,160	gi|426246832|ref| PREDICTED: Ovis aries F-box and leucine-rich repeat protein 7 (FBXL7), mRNA
chr12	13229567	13230572	42	12	7.21066e-13	XM_004013591.1:13229920,13230155,236,236	gi|426239462|ref| PREDICTED: Ovis aries family with sequence similarity 5, member C, transcript variant 1 (FAM5C), mRNA	XM_004013592.1:13229920,13230155,236,236	gi|426239464|ref| PREDICTED: Ovis aries family with sequence similarity 5, member C, transcript variant 2 (FAM5C), mRNA
chr20	24225415	24226232	42	12	7.21066e-13	XM_004018886.1:24225609,24225752,144,144	gi|426250420|ref| PREDICTED: Ovis aries polycystic kidney and hepatic disease 1 (autosomal recessive) (PKHD1), mRNA
chr3	180333806	180335292	101	50	7.41701e-13	XM_004006730.1:180333886,180334019,134,134	gi|426225248|ref| PREDICTED: Ovis aries transmembrane protease, serine 6 (TMPRSS6), mRNA
chr14	39328941	39329747	68	28	7.68665e-13	XM_004015613.1:39328945,39329268,324,324	gi|426243646|ref| PREDICTED: Ovis aries HYDIN, axonemal central pair apparatus protein (HYDIN), mRNA
chr24	34327225	34327930	68	28	7.68665e-13	XM_004021262.1:34327267,34327338,72,72	gi|426255347|ref| PREDICTED: Ovis aries scavenger receptor cysteine rich domain containing, group B (4 domains) (SRCRB4D), mRNA
chr8	10246254	10247165	68	28	7.68665e-13	XM_004011129.1:10246728,10246923,196,196	gi|426234388|ref| PREDICTED: Ovis aries phosphoglucomutase 3 (PGM3), mRNA
chr20	23114591	23116057	60	23	7.89515e-13	XM_004018884.1:23114662,23114881,220,220	gi|426250416|ref| PREDICTED: Ovis aries transcription factor AP-2 delta (activating enhancer binding protein 2 delta) (TFAP2D), mRNA
chr3	137320886	137322148	60	23	7.89515e-13	XM_004006400.1:137321047,137321214,168,168	gi|426224584|ref| PREDICTED: Ovis aries KAT8 regulatory NSL complex subunit 2, transcript variant 1 (KANSL2), mRNA	XM_004006401.1:137321387,137321553,167,167	gi|426224586|ref| PREDICTED: Ovis aries KAT8 regulatory NSL complex subunit 2, transcript variant 2 (KANSL2), mRNA	XM_004006401.1:137321047,137321210,164,164	gi|426224586|ref| PREDICTED: Ovis aries KAT8 regulatory NSL complex subunit 2, transcript variant 2 (KANSL2), mRNA	XM_004006400.1:137321391,137321553,163,163	gi|426224584|ref| PREDICTED: Ovis aries KAT8 regulatory NSL complex subunit 2, transcript variant 1 (KANSL2), mRNA
chr12	43150411	43151089	45	14	8.00017e-13	XM_004014019.1:43150599,43150761,163,163	gi|426240340|ref| PREDICTED: Ovis aries arginine-glutamic acid dipeptide (RE) repeats (RERE), mRNA
scaffold003070	17286	17974	45	14	8.00017e-13	XM_004022799.1:17487,18379,893,488	gi|426258497|ref| PREDICTED: Ovis aries olfactory receptor 5W2-like (LOC101120309), mRNA
chr5	915222	916199	62	24	8.3743e-13	XM_004009114.1:915817,916011,195,195	gi|426230191|ref| PREDICTED: Ovis aries ring finger protein 130 (RNF130), mRNA
chr9	67136577	67137692	83	38	1.123e-12	XM_004011778.1:67137383,67137894,512,310	gi|426235717|ref| PREDICTED: Ovis aries potassium channel, subfamily V, member 1 (KCNV1), mRNA
chr5	49859133	49860022	43	13	1.14052e-12	XM_004009513.1:49858455,49860872,2418,890	gi|426231056|ref| PREDICTED: Ovis aries protocadherin gamma subfamily B, 5 (PCDHGB5), mRNA
chr1	13379670	13380242	66	27	1.25183e-12	XM_004001822.1:13378975,13380513,1539,573	gi|426215217|ref| PREDICTED: Ovis aries gap junction protein, alpha 9, 59kDa (GJA9), mRNA
chr6	57145806	57146821	55	20	1.26835e-12	XM_004009764.1:57146484,57146617,134,134	gi|426231572|ref| PREDICTED: Ovis aries phosphoglucomutase 2 (PGM2), mRNA
chr12	21797758	21798308	69	29	1.45805e-12	XM_004013606.1:21797869,21797959,91,91	gi|426239492|ref| PREDICTED: Ovis aries RAB3 GTPase activating protein subunit 2 (non-catalytic) (RAB3GAP2), mRNA
chr26	18612118	18613064	69	29	1.45805e-12	XM_004021850.1:18612389,18612511,123,123	gi|426256541|ref| PREDICTED: Ovis aries myotubularin related protein 7 (MTMR7), mRNA
chr2	27960796	27961983	48	16	1.50451e-12	XM_004005233.1:27961077,27961323,247,247	gi|426222186|ref| PREDICTED: Ovis aries family with sequence similarity 120A (FAM120A), mRNA
chr21	37562067	37562813	48	16	1.50451e-12	NM_001009792.1:37562419,37562537,119,119	gi|57526455|ref| Ovis aries pregnancy-associated glycoprotein 3 (PAG3), mRNA	NM_001009792.1:37562636,37562753,118,118	gi|57526455|ref| Ovis aries pregnancy-associated glycoprotein 3 (PAG3), mRNA
chr16	10307993	10308802	90	43	1.53561e-12	XM_004016908.1:10308201,10308372,172,172	gi|426246348|ref| PREDICTED: Ovis aries MARVEL domain containing 2 (MARVELD2), mRNA
chr4	110663844	110664747	78	35	1.60336e-12	XM_004008342.1:110664367,110664494,128,128	gi|426228601|ref| PREDICTED: Ovis aries contactin associated protein-like 2 (CNTNAP2), mRNA
chr3	207037594	207038419	56	21	1.63528e-12	XM_004007575.1:207037839,207038156,318,318	gi|426227011|ref| PREDICTED: Ovis aries EM4b protein (EM4b), mRNA	XM_004007575.1:207038248,207038556,309,172	gi|426227011|ref| PREDICTED: Ovis aries EM4b protein (EM4b), mRNA
chr3	117058860	117059669	84	39	1.638e-12	XM_004007376.1:117059119,117059259,141,141	gi|426226591|ref| PREDICTED: Ovis aries acyl-CoA synthetase short-chain family member 3 (ACSS3), mRNA
chr14	50403687	50405748	64	26	1.72046e-12	XM_004015293.1:50404484,50404597,114,114	gi|426242971|ref| PREDICTED: Ovis aries CD79a molecule, immunoglobulin-associated alpha, transcript variant 2 (CD79A), mRNA	XM_004015292.1:50404484,50404597,114,114	gi|426242969|ref| PREDICTED: Ovis aries CD79a molecule, immunoglobulin-associated alpha, transcript variant 1 (CD79A), mRNA	XM_004015293.1:50405670,50405807,138,79	gi|426242971|ref| PREDICTED: Ovis aries CD79a molecule, immunoglobulin-associated alpha, transcript variant 2 (CD79A), mRNA	XM_004015292.1:50405670,50405788,119,79	gi|426242969|ref| PREDICTED: Ovis aries CD79a molecule, immunoglobulin-associated alpha, transcript variant 1 (CD79A), mRNA	XM_004015293.1:50404713,50404781,69,69	gi|426242971|ref| PREDICTED: Ovis aries CD79a molecule, immunoglobulin-associated alpha, transcript variant 2 (CD79A), mRNA	XM_004015292.1:50404713,50404781,69,69	gi|426242969|ref| PREDICTED: Ovis aries CD79a molecule, immunoglobulin-associated alpha, transcript variant 1 (CD79A), mRNA
chr18	21643664	21644191	64	26	1.72046e-12	XM_004017770.1:21643769,21643910,142,142	gi|426248131|ref| PREDICTED: Ovis aries solute carrier family 28 (sodium-coupled nucleoside transporter), member 1 (SLC28A1), mRNA
chrX	49367886	49368679	64	26	1.72046e-12	XM_004022063.1:49368010,49368132,123,123	gi|426256975|ref| PREDICTED: Ovis aries HECT, UBA and WWE domain containing 1, E3 ubiquitin protein ligase (HUWE1), mRNA	XM_004022063.1:49368575,49368670,96,96	gi|426256975|ref| PREDICTED: Ovis aries HECT, UBA and WWE domain containing 1, E3 ubiquitin protein ligase (HUWE1), mRNA
chr24	26703309	26704245	67	28	2.03879e-12	NM_001035124.1:26703625,26703822,198,198	gi|78097115|ref| Ovis aries integrin, alpha L (antigen CD11A (p180), lymphocyte function-associated antigen 1; alpha polypeptide) (ITGAL), mRNA	NM_001035124.1:26703967,26704097,131,131	gi|78097115|ref| Ovis aries integrin, alpha L (antigen CD11A (p180), lymphocyte function-associated antigen 1; alpha polypeptide) (ITGAL), mRNA
chr12	25114054	25116251	91	44	2.15705e-12	XM_004013988.1:25114116,25114249,134,134	gi|426240274|ref| PREDICTED: Ovis aries calpain 8 (CAPN8), mRNA	XM_004013988.1:25114763,25114881,119,119	gi|426240274|ref| PREDICTED: Ovis aries calpain 8 (CAPN8), mRNA
chr25	7272632	7273525	91	44	2.15705e-12	XM_004021607.1:7273005,7273091,87,87	gi|426256045|ref| PREDICTED: Ovis aries TAR (HIV-1) RNA binding protein 1 (TARBP1), mRNA
chr15	51754288	51755430	59	23	2.20848e-12	XM_004016315.1:51754779,51755048,270,270	gi|426245124|ref| PREDICTED: Ovis aries C2 calcium-dependent domain containing 3, transcript variant 1 (C2CD3), mRNA	XM_004016316.1:51754779,51755048,270,270	gi|426245126|ref| PREDICTED: Ovis aries C2 calcium-dependent domain containing 3, transcript variant 2 (C2CD3), mRNA
chr22	17887998	17888948	72	31	2.22909e-12	XM_004020080.1:17888190,17888313,124,124	gi|426252876|ref| PREDICTED: Ovis aries zinc finger, DHHC-type containing 16 (ZDHHC16), mRNA	XM_004020080.1:17888498,17888568,71,71	gi|426252876|ref| PREDICTED: Ovis aries zinc finger, DHHC-type containing 16 (ZDHHC16), mRNA
chr1	253721947	253722545	46	15	2.24058e-12	XM_004003331.1:253722071,253722249,179,179	gi|426218285|ref| PREDICTED: Ovis aries inhibitor of carbonic anhydrase-like (LOC101117129), mRNA
chr2	70485884	70486526	46	15	2.24058e-12	XM_004005305.1:70486143,70486178,36,36	gi|426222343|ref| PREDICTED: Ovis aries very low density lipoprotein receptor (VLDLR), mRNA
chr18	46310057	46311347	61	24	2.30976e-12	XM_004018117.1:46310143,46310568,426,426	gi|426248839|ref| PREDICTED: Ovis aries serine/threonine-protein phosphatase alpha-1 isoform-like (LOC101105781), partial mRNA
chr4	103614515	103615645	61	24	2.30976e-12	XM_004008303.1:103615157,103615325,169,169	gi|426228520|ref| PREDICTED: Ovis aries makorin ring finger protein 1 (MKRN1), mRNA
chr1	117043885	117044956	70	30	2.31e-12	XM_004003732.1:117044123,117044455,333,333	gi|426219126|ref| PREDICTED: Ovis aries immunoglobulin-like domain containing receptor 2 (ILDR2), mRNA
chr3	8639484	8640831	51	18	2.47549e-12	XM_004005626.1:8640651,8640694,44,44	gi|426223015|ref| PREDICTED: Ovis aries zinc finger protein 79 (ZNF79), mRNA
chr12	40136629	40137534	79	36	2.72431e-12	XM_004013719.1:40137382,40137474,93,93	gi|426239721|ref| PREDICTED: Ovis aries MAD2 mitotic arrest deficient-like 2 (yeast) (MAD2L2), mRNA	XM_004013719.1:40136852,40136925,74,74	gi|426239721|ref| PREDICTED: Ovis aries MAD2 mitotic arrest deficient-like 2 (yeast) (MAD2L2), mRNA
scaffold003550	4636	5735	79	36	2.72431e-12	XM_004022835.1:5243,5542,300,300	gi|426258572|ref| PREDICTED: Ovis aries killer cell immunoglobulin-like receptor 3DL1-like (LOC101123451), partial mRNA
chr5	5615147	5615671	95	47	2.769e-12	XM_004008437.1:5615404,5615556,153,153	gi|426228803|ref| PREDICTED: Ovis aries unconventional SNARE in the ER 1 homolog (S. cerevisiae) (USE1), mRNA
chr3	189803558	189804511	86	41	3.79262e-12	XM_004007546.1:189803589,189803747,159,159	gi|426226948|ref| PREDICTED: Ovis aries uncharacterized LOC101113578 (LOC101113578), mRNA
chr11	11919406	11920261	77	35	3.96949e-12	XM_004013187.1:11919787,11920015,229,229	gi|426238594|ref| PREDICTED: Ovis aries protein phosphatase, Mg2+/Mn2+ dependent, 1D (PPM1D), mRNA
chr12	39574230	39574904	77	35	3.96949e-12	XM_004013710.1:39574359,39574434,76,76	gi|426239702|ref| PREDICTED: Ovis aries vacuolar protein sorting 13 homolog D (S. cerevisiae) (VPS13D), mRNA
chr2	28501285	28502529	77	35	3.96949e-12	XM_004005235.1:28501779,28501784,6,6	gi|426222190|ref| PREDICTED: Ovis aries bicaudal D homolog 2 (Drosophila) (BICD2), mRNA
chr3	172727484	172728578	77	35	3.96949e-12	XM_004007515.1:172727884,172728055,172,172	gi|426226882|ref| PREDICTED: Ovis aries thymine-DNA glycosylase (TDG), mRNA	XM_004007515.1:172728468,172728593,126,111	gi|426226882|ref| PREDICTED: Ovis aries thymine-DNA glycosylase (TDG), mRNA
chr2	47373427	47374210	80	37	3.99745e-12	XM_004004220.1:47373881,47374048,168,168	gi|426220127|ref| PREDICTED: Ovis aries inversin (INVS), mRNA
chr24	3093720	3094757	93	46	4.6079e-12	XM_004021151.1:3094227,3094307,81,81	gi|426255094|ref| PREDICTED: Ovis aries CREB binding protein (CREBBP), mRNA
chr3	112198889	112199848	93	46	4.6079e-12	XM_004006205.1:112199489,112199692,204,204	gi|426224184|ref| PREDICTED: Ovis aries oxysterol binding protein-like 8, transcript variant 1 (OSBPL8), mRNA	XM_004006206.1:112199489,112199692,204,204	gi|426224186|ref| PREDICTED: Ovis aries oxysterol binding protein-like 8, transcript variant 2 (OSBPL8), mRNA
chr12	21722114	21722789	47	16	4.60826e-12	XM_004013982.1:21722335,21722444,110,110	gi|426240261|ref| PREDICTED: Ovis aries isoleucyl-tRNA synthetase 2, mitochondrial (IARS2), mRNA	XM_004013982.1:21722204,21722253,50,50	gi|426240261|ref| PREDICTED: Ovis aries isoleucyl-tRNA synthetase 2, mitochondrial (IARS2), mRNA
chr20	17260827	17261623	65	27	4.60934e-12	XM_004018850.1:17261430,17261537,108,108	gi|426250348|ref| PREDICTED: Ovis aries mitochondrial ribosomal protein S18A, transcript variant 1 (MRPS18A), mRNA	XM_004018851.1:17261430,17261537,108,108	gi|426250350|ref| PREDICTED: Ovis aries mitochondrial ribosomal protein S18A, transcript variant 2 (MRPS18A), mRNA
chr12	29786123	29787017	57	22	4.97736e-12	XM_004013996.1:29786481,29786658,178,178	gi|426240292|ref| PREDICTED: Ovis aries kinesin family member 26B (KIF26B), mRNA
chr2	72597705	72598772	57	22	4.97736e-12	XM_004004356.1:72597816,72597972,157,157	gi|426220401|ref| PREDICTED: Ovis aries RNA terminal phosphate cyclase-like 1 (RCL1), mRNA
chr21	23912730	23913183	57	22	4.97736e-12	XM_004019447.1:23912724,23912918,195,189	gi|426251572|ref| PREDICTED: Ovis aries HIV-1 Tat interactive protein 2, 30kDa, transcript variant 1 (HTATIP2), mRNA	XM_004019448.1:23912724,23912918,195,189	gi|426251574|ref| PREDICTED: Ovis aries HIV-1 Tat interactive protein 2, 30kDa, transcript variant 2 (HTATIP2), mRNA
chr5	47006058	47006973	57	22	4.97736e-12	XM_004008830.1:47006732,47006885,154,154	gi|426229603|ref| PREDICTED: Ovis aries cell division cycle 23 homolog (S. cerevisiae) (CDC23), mRNA	XM_004008830.1:47006358,47006477,120,120	gi|426229603|ref| PREDICTED: Ovis aries cell division cycle 23 homolog (S. cerevisiae) (CDC23), mRNA
chr5	1436512	1437459	68	29	5.21675e-12	XM_004008387.1:1436492,1436557,66,46	gi|426228703|ref| PREDICTED: Ovis aries RUN and FYVE domain containing 1 (RUFY1), mRNA
chr11	13121265	13122677	66	28	5.35425e-12	NM_001009256.1:13121579,13121620,42,42	gi|57164282|ref| Ovis aries acetyl-CoA carboxylase alpha (ACACA), mRNA
chr5	10700205	10701203	66	28	5.35425e-12	XM_004008484.1:10700649,10700849,201,201	gi|426228899|ref| PREDICTED: Ovis aries calreticulin (CALR), mRNA	XM_004008484.1:10700937,10701029,93,93	gi|426228899|ref| PREDICTED: Ovis aries calreticulin (CALR), mRNA
chr3	51588034	51588867	42	13	5.43895e-12	XM_004005862.1:51588706,51588858,153,153	gi|426223496|ref| PREDICTED: Ovis aries catenin (cadherin-associated protein), alpha 2, transcript variant 2 (CTNNA2), mRNA	XM_004005861.1:51588706,51588858,153,153	gi|426223494|ref| PREDICTED: Ovis aries catenin (cadherin-associated protein), alpha 2, transcript variant 1 (CTNNA2), mRNA	XM_004005863.1:51588706,51588858,153,153	gi|426223498|ref| PREDICTED: Ovis aries catenin (cadherin-associated protein), alpha 2, transcript variant 3 (CTNNA2), mRNA
chr3	116739966	116740762	42	13	5.43895e-12	XM_004006220.1:116740273,116740482,210,210	gi|426224214|ref| PREDICTED: Ovis aries lin-7 homolog A (C. elegans) (LIN7A), mRNA
chr22	18044186	18044751	49	17	5.48106e-12	XM_004020086.1:18044537,18044737,201,201	gi|426252888|ref| PREDICTED: Ovis aries phosphatidylinositol 4-kinase type 2 alpha (PI4K2A), mRNA
chr2	49286040	49287391	84	40	5.6203e-12	XM_004004229.1:49286442,49286642,201,201	gi|426220145|ref| PREDICTED: Ovis aries coronin, actin binding protein, 2A (CORO2A), mRNA
chr2	69911576	69912526	71	31	5.67623e-12	XM_004004345.1:69911880,69912097,218,218	gi|426220379|ref| PREDICTED: Ovis aries SWI/SNF related, matrix associated, actin dependent regulator of chromatin, subfamily a, member 2 (SMARCA2), mRNA
chr14	25775359	25776337	69	30	5.94217e-12	XM_004015040.1:25775874,25775981,108,108	gi|426242456|ref| PREDICTED: Ovis aries CCR4-NOT transcription complex, subunit 1 (CNOT1), mRNA
chr21	39139929	39140426	60	24	6.30557e-12	XM_004019579.1:39140204,39140354,151,151	gi|426251837|ref| PREDICTED: Ovis aries pregnancy-associated glycoprotein 2-like (LOC101105611), mRNA
chr5	49849475	49849942	55	21	6.58612e-12	XM_004008898.1:49848444,49850855,2412,468	gi|426229747|ref| PREDICTED: Ovis aries protocadherin gamma subfamily B, 4 (PCDHGB4), mRNA
chr5	60066919	60067385	55	21	6.58612e-12	XM_004009533.1:60067030,60067248,219,219	gi|426231102|ref| PREDICTED: Ovis aries solute carrier family 36 (proton/amino acid symporter), member 3 (SLC36A3), mRNA
chr11	14387904	14388695	91	45	6.9012e-12	XM_004013201.1:14387957,14388791,835,739	gi|426238624|ref| PREDICTED: Ovis aries schlafen family member 14 (SLFN14), mRNA
chr11	47789927	47791276	91	45	6.9012e-12	XM_004013027.1:47790642,47790762,121,121	gi|426238266|ref| PREDICTED: Ovis aries testis expressed 2, transcript variant 1 (TEX2), mRNA	XM_004013028.1:47790642,47790762,121,121	gi|426238268|ref| PREDICTED: Ovis aries testis expressed 2, transcript variant 2 (TEX2), mRNA
chr12	25580877	25582536	91	45	6.9012e-12	XM_004013621.1:25581875,25582009,135,135	gi|426239522|ref| PREDICTED: Ovis aries nuclear VCP-like, transcript variant 2 (NVL), mRNA	XM_004013620.1:25581875,25582009,135,135	gi|426239520|ref| PREDICTED: Ovis aries nuclear VCP-like, transcript variant 1 (NVL), mRNA
chr6	34750725	34751611	91	45	6.9012e-12	XM_004009705.1:34750930,34751519,590,590	gi|426231454|ref| PREDICTED: Ovis aries multimerin 1 (MMRN1), mRNA
chr1	37040930	37041795	50	18	7.3099e-12	XM_004002030.1:37041107,37041134,28,28	gi|426215641|ref| PREDICTED: Ovis aries InaD-like (Drosophila), transcript variant 2 (INADL), mRNA	XM_004002029.1:37041107,37041134,28,28	gi|426215639|ref| PREDICTED: Ovis aries InaD-like (Drosophila), transcript variant 1 (INADL), mRNA
chr7	9868668	9869715	50	18	7.3099e-12	XM_004010208.1:9868676,9868874,199,199	gi|426232493|ref| PREDICTED: Ovis aries dimethylglycine dehydrogenase (DMGDH), mRNA
chr17	9974670	9975844	40	12	7.77815e-12	XM_004017210.1:9975468,9975542,75,75	gi|426246968|ref| PREDICTED: Ovis aries Rho GTPase activating protein 10, transcript variant 2 (ARHGAP10), mRNA	XM_004017209.1:9975468,9975542,75,75	gi|426246966|ref| PREDICTED: Ovis aries Rho GTPase activating protein 10, transcript variant 1 (ARHGAP10), mRNA
chr2	158776369	158777297	52	19	8.20497e-12	XM_004004711.1:158776976,158777143,168,168	gi|426221121|ref| PREDICTED: Ovis aries LY6/PLAUR domain containing 6 (LYPD6), mRNA
chr1	271264931	271268177	81	38	8.75274e-12	XM_004023691.1:271267509,271267645,137,137	gi|426219577|ref| PREDICTED: Ovis aries UDP-N-acetyl-alpha-D-galactosamine:polypeptide N-acetylgalactosaminyltransferase-like 2 (GALNTL2), partial mRNA
chr10	52719645	52720274	81	38	8.75274e-12	XM_004012320.1:52719838,52720053,216,216	gi|426236830|ref| PREDICTED: Ovis aries MYC binding protein 2, E3 ubiquitin protein ligase (MYCBP2), mRNA
chr11	28447157	28448290	75	34	8.90118e-12	XM_004012696.1:28447400,28447502,103,103	gi|426237598|ref| PREDICTED: Ovis aries WD repeat domain 16 (WDR16), mRNA
chr4	67061069	67062043	78	36	8.93062e-12	XM_004008244.1:67061297,67061419,123,123	gi|426228389|ref| PREDICTED: Ovis aries carboxypeptidase, vitellogenic-like (CPVL), mRNA
chr5	78451480	78452558	78	36	8.93062e-12	XM_004009056.1:78452025,78452273,249,249	gi|426230069|ref| PREDICTED: Ovis aries Ras protein-specific guanine nucleotide-releasing factor 2 (RASGRF2), mRNA
chrX	102682663	102683855	82	39	9.36027e-12	XM_004022368.1:102682151,102683371,1221,709	gi|426257606|ref| PREDICTED: Ovis aries teneurin transmembrane protein 1, transcript variant 2 (TENM1), mRNA	XM_004022367.1:102682151,102683371,1221,709	gi|426257604|ref| PREDICTED: Ovis aries teneurin transmembrane protein 1, transcript variant 1 (TENM1), mRNA
chr13	71840192	71842164	73	33	9.57447e-12	XM_004014579.1:71840321,71840605,285,285	gi|426241498|ref| PREDICTED: Ovis aries gametocyte specific factor 1-like (GTSF1L), mRNA
chr10	16033772	16035099	76	35	9.73467e-12	XM_004012260.1:16034357,16034493,137,137	gi|426236706|ref| PREDICTED: Ovis aries uncharacterized LOC101103578 (LOC101103578), mRNA
chr12	50217852	50218509	45	15	1.00865e-11	XM_004014073.1:50218170,50218365,196,196	gi|426240466|ref| PREDICTED: Ovis aries forkhead-associated (FHA) phosphopeptide binding domain 1 (FHAD1), mRNA
chr2	35256222	35256885	45	15	1.00865e-11	XM_004004106.1:35256171,35256284,114,63	gi|426219898|ref| PREDICTED: Ovis aries solute carrier family 28 (sodium-coupled nucleoside transporter), member 3 (SLC28A3), mRNA
chr15	49643616	49644395	61	25	1.04548e-11	XM_004016702.1:49643777,49643959,183,183	gi|426245919|ref| PREDICTED: Ovis aries cholinergic receptor, nicotinic, alpha 10 (neuronal) (CHRNA10), mRNA
chr2	86794617	86795531	61	25	1.04548e-11	XM_004004390.1:86795277,86795405,129,129	gi|426220471|ref| PREDICTED: Ovis aries ADAMTS-like 1 (ADAMTSL1), mRNA
chr2	129991943	129992939	61	25	1.04548e-11	XM_004004541.1:129992234,129992487,254,254	gi|426220779|ref| PREDICTED: Ovis aries coiled-coil domain containing 141 (CCDC141), mRNA
chr5	49694362	49694870	61	25	1.04548e-11	XM_004009510.1:49694502,49696485,1984,369	gi|426231044|ref| PREDICTED: Ovis aries protocadherin beta 14 (PCDHB14), mRNA
scaffold004828	11388	12201	61	25	1.04548e-11	XM_004022941.1:11744,11820,77,77	gi|426258793|ref| PREDICTED: Ovis aries zinc finger protein 836-like (LOC101110828), partial mRNA
chr2	159411514	159412280	53	20	1.04686e-11	XM_004005388.1:159412094,159412211,118,118	gi|426222516|ref| PREDICTED: Ovis aries kinesin family member 5C (KIF5C), mRNA
chr6	36652336	36653118	53	20	1.04686e-11	NM_001009224.1:36652740,36653039,300,300	gi|57163972|ref| Ovis aries secreted phosphoprotein 1 (SPP1), mRNA
chr18	65911078	65911854	85	41	1.18104e-11	XM_004018157.1:65911440,65911702,263,263	gi|426248927|ref| PREDICTED: Ovis aries tectonin beta-propeller repeat containing 2 (TECPR2), mRNA
chr22	10372074	10373446	85	41	1.18104e-11	XM_004020020.1:10372581,10372724,144,144	gi|426252756|ref| PREDICTED: Ovis aries actin, alpha 2, smooth muscle, aorta, transcript variant 2 (ACTA2), mRNA	XM_004020019.1:10372581,10372724,144,144	gi|426252754|ref| PREDICTED: Ovis aries actin, alpha 2, smooth muscle, aorta, transcript variant 1 (ACTA2), mRNA	XM_004020021.1:10372581,10372724,144,144	gi|426252758|ref| PREDICTED: Ovis aries actin, alpha 2, smooth muscle, aorta, transcript variant 3 (ACTA2), mRNA
chr23	25164284	25166243	85	41	1.18104e-11	XM_004020615.1:25164765,25164895,131,131	gi|426253974|ref| PREDICTED: Ovis aries family with sequence similarity 59, member A (FAM59A), mRNA
chr7	7912122	7912869	85	41	1.18104e-11	XM_004010199.1:7912190,7912404,215,215	gi|426232475|ref| PREDICTED: Ovis aries corticotropin releasing hormone binding protein (CRHBP), mRNA
chr3	135096374	135097257	64	27	1.21071e-11	XM_004006352.1:135096944,135097097,154,154	gi|426224485|ref| PREDICTED: Ovis aries natural resistance-associated macrophage protein 2-like, transcript variant 2 (LOC101116975), mRNA	XM_004006351.1:135096944,135097097,154,154	gi|426224483|ref| PREDICTED: Ovis aries natural resistance-associated macrophage protein 2-like, transcript variant 1 (LOC101116975), mRNA
chr5	23163482	23164384	64	27	1.21071e-11	XM_004008653.1:23163833,23163955,123,123	gi|426229246|ref| PREDICTED: Ovis aries fibrillin 2 (FBN2), mRNA
chr5	39289066	39290322	64	27	1.21071e-11	XM_004008748.1:39288980,39289918,939,853	gi|426229436|ref| PREDICTED: Ovis aries olfactory receptor 2L2-like (LOC101110587), mRNA
chr22	10381522	10382019	86	42	1.24336e-11	XM_004020020.1:10381626,10381736,111,111	gi|426252756|ref| PREDICTED: Ovis aries actin, alpha 2, smooth muscle, aorta, transcript variant 2 (ACTA2), mRNA	XM_004020019.1:10381626,10381736,111,111	gi|426252754|ref| PREDICTED: Ovis aries actin, alpha 2, smooth muscle, aorta, transcript variant 1 (ACTA2), mRNA	XM_004020021.1:10381626,10381736,111,111	gi|426252758|ref| PREDICTED: Ovis aries actin, alpha 2, smooth muscle, aorta, transcript variant 3 (ACTA2), mRNA
chr19	50365358	50366620	56	22	1.38089e-11	XM_004018451.1:50366374,50366509,136,136	gi|426249524|ref| PREDICTED: Ovis aries ubiquitin-like modifier activating enzyme 7 (UBA7), mRNA	XM_004018451.1:50365525,50365659,135,135	gi|426249524|ref| PREDICTED: Ovis aries ubiquitin-like modifier activating enzyme 7 (UBA7), mRNA	XM_004018451.1:50365769,50365875,107,107	gi|426249524|ref| PREDICTED: Ovis aries ubiquitin-like modifier activating enzyme 7 (UBA7), mRNA	XM_004018451.1:50366193,50366283,91,91	gi|426249524|ref| PREDICTED: Ovis aries ubiquitin-like modifier activating enzyme 7 (UBA7), mRNA	XM_004018451.1:50365274,50365442,169,85	gi|426249524|ref| PREDICTED: Ovis aries ubiquitin-like modifier activating enzyme 7 (UBA7), mRNA
chr22	16102782	16103778	56	22	1.38089e-11	XM_004020057.1:16103240,16103407,168,168	gi|426252830|ref| PREDICTED: Ovis aries sorbin and SH3 domain containing 1, transcript variant 2 (SORBS1), mRNA	XM_004020058.1:16103240,16103407,168,168	gi|426252832|ref| PREDICTED: Ovis aries sorbin and SH3 domain containing 1, transcript variant 3 (SORBS1), mRNA	XM_004020059.1:16103247,16103407,161,161	gi|426252834|ref| PREDICTED: Ovis aries sorbin and SH3 domain containing 1, transcript variant 4 (SORBS1), mRNA
chr6	36093086	36094277	56	22	1.38089e-11	XM_004009709.1:36093403,36093562,160,160	gi|426231462|ref| PREDICTED: Ovis aries HECT and RLD domain containing E3 ubiquitin protein ligase 3 (HERC3), mRNA
chr24	2864073	2864906	46	16	1.39607e-11	XM_004021147.1:2864361,2864487,127,127	gi|426255086|ref| PREDICTED: Ovis aries zinc finger protein 597 (ZNF597), mRNA
chr5	23105956	23106889	46	16	1.39607e-11	XM_004008653.1:23106429,23106554,126,126	gi|426229246|ref| PREDICTED: Ovis aries fibrillin 2 (FBN2), mRNA
chr12	49480671	49481768	70	31	1.43115e-11	XM_004014063.1:49481173,49481320,148,148	gi|426240446|ref| PREDICTED: Ovis aries tyrosine-protein phosphatase non-receptor type 11-like (LOC101107037), mRNA
chr14	16156079	16156677	70	31	1.43115e-11	XM_004015548.1:16156392,16156499,108,108	gi|426243509|ref| PREDICTED: Ovis aries ATP-binding cassette, sub-family C (CFTR/MRP), member 11 (ABCC11), mRNA
chr5	37214593	37215167	48	17	1.62694e-11	XM_004008728.1:37214677,37214837,161,161	gi|426229396|ref| PREDICTED: Ovis aries CDC-like kinase 4 (CLK4), mRNA
chr20	10348804	10349949	62	26	1.69814e-11	XM_004018780.1:10349120,10349129,10,10	gi|426250206|ref| PREDICTED: Ovis aries patatin-like phospholipase domain containing 1, transcript variant 2 (PNPLA1), mRNA
chr23	54498041	54499250	62	26	1.69814e-11	XM_004020555.1:54498467,54498549,83,83	gi|426253849|ref| PREDICTED: Ovis aries coiled-coil domain containing 68 (CCDC68), mRNA
chr1	253645860	253646909	59	24	1.70326e-11	XM_004003330.1:253646556,253646620,65,65	gi|426218283|ref| PREDICTED: Ovis aries transferrin (TF), mRNA
chr12	68891515	68892630	59	24	1.70326e-11	XM_004013895.1:68892018,68892020,3,3	gi|426240081|ref| PREDICTED: Ovis aries TatD DNase domain containing 3, transcript variant 3 (TATDN3), mRNA
chr21	39642108	39643082	59	24	1.70326e-11	XM_004019590.1:39642490,39642599,110,110	gi|426251859|ref| PREDICTED: Ovis aries chromosome 21 open reading frame, human C11orf10 (C21H11orf10), mRNA
chr11	6672223	6673043	41	13	1.73293e-11	XM_004013165.1:6672747,6672853,107,107	gi|426238549|ref| PREDICTED: Ovis aries ankyrin-repeat and fibronectin type III domain containing 1 (ANKFN1), mRNA
chr1	245387125	245387944	54	21	1.84893e-11	XM_004003877.1:245387724,245387830,107,107	gi|426219424|ref| PREDICTED: Ovis aries RAS p21 protein activator 2 (RASA2), mRNA
chr3	163135828	163136676	54	21	1.84893e-11	XM_004007467.1:163135127,163136542,1416,715	gi|426226786|ref| PREDICTED: Ovis aries zinc finger CCCH-type containing 10 (ZC3H10), mRNA
chr13	42066993	42067723	65	28	1.90937e-11	NM_001161865.1:42067365,42067509,145,145	gi|240849296|ref| Ovis aries GDP dissociation inhibitor 2 (GDI2), mRNA
chr1	188235646	188236173	68	30	2.06184e-11	XM_004002992.1:188236063,188236128,66,66	gi|426217599|ref| PREDICTED: Ovis aries oxysterol binding protein-like 11 (OSBPL11), mRNA
chr2	15754123	15755387	80	38	2.07779e-11	XM_004004030.1:15754269,15754396,128,128	gi|426219745|ref| PREDICTED: Ovis aries RAD23 homolog B (S. cerevisiae) (RAD23B), mRNA
chr2	53090991	53091621	57	23	2.33743e-11	XM_004005283.1:53091348,53091490,143,143	gi|426222299|ref| PREDICTED: Ovis aries valosin containing protein (VCP), mRNA
chr6	13186714	13187624	57	23	2.33743e-11	XM_004010030.1:13186892,13187015,124,124	gi|426232113|ref| PREDICTED: Ovis aries uncharacterized LOC101118531 (LOC101118531), mRNA
chr20	22205402	22206114	51	19	2.35307e-11	XM_004018881.1:22205828,22205864,37,37	gi|426250410|ref| PREDICTED: Ovis aries cysteine-rich secretory protein 2, transcript variant 2 (CRISP2), mRNA
chr26	5840561	5841188	51	19	2.35307e-11	XM_004021834.1:5841061,5841195,135,128	gi|426256509|ref| PREDICTED: Ovis aries zinc finger protein 543-like (LOC101105133), mRNA
chr9	2898044	2898952	51	19	2.35307e-11	XM_004023475.1:2898242,2898320,79,79	gi|426235914|ref| PREDICTED: Ovis aries opioid growth factor receptor-like 1 (OGFRL1), mRNA	XM_004023475.1:2898080,2898146,67,67	gi|426235914|ref| PREDICTED: Ovis aries opioid growth factor receptor-like 1 (OGFRL1), mRNA
chr1	11499878	11500457	60	25	2.7812e-11	XM_004001807.1:11500028,11500204,177,177	gi|426215187|ref| PREDICTED: Ovis aries glutamate receptor, ionotropic, kainate 3 (GRIK3), mRNA
chr1	248957038	248957752	44	15	3.07653e-11	XM_004003308.1:248957688,248957768,81,65	gi|426218239|ref| PREDICTED: Ovis aries armadillo repeat containing 8 (ARMC8), mRNA
chr7	24576015	24576866	44	15	3.07653e-11	XM_004010951.1:24576427,24577050,624,440	gi|426234012|ref| PREDICTED: Ovis aries olfactory receptor 4K13-like (LOC101104071), mRNA	XM_004010951.1:24576072,24576392,321,321	gi|426234012|ref| PREDICTED: Ovis aries olfactory receptor 4K13-like (LOC101104071), mRNA
chr1	88342155	88344163	82	40	3.09161e-11	XM_004002325.1:88342839,88343001,163,163	gi|426216241|ref| PREDICTED: Ovis aries potassium voltage-gated channel, Shal-related subfamily, member 3, transcript variant 2 (KCND3), mRNA	XM_004002324.1:88342839,88343001,163,163	gi|426216239|ref| PREDICTED: Ovis aries potassium voltage-gated channel, Shal-related subfamily, member 3, transcript variant 1 (KCND3), mRNA
chr4	112007476	112007871	63	27	3.14678e-11	XM_004023393.1:112007438,112007547,110,72	gi|426228621|ref| PREDICTED: Ovis aries SCO-spondin homolog (Bos taurus) (SSPO), mRNA
chr17	68912740	68913836	72	33	3.18889e-11	XM_004017646.1:68913638,68913793,156,156	gi|426247865|ref| PREDICTED: Ovis aries coiled-coil domain containing 157 (CCDC157), mRNA
chr2	138692005	138692698	72	33	3.18889e-11	XM_004004613.1:138692340,138692492,153,153	gi|426220924|ref| PREDICTED: Ovis aries kelch-like 23 (Drosophila) (KLHL23), mRNA
chr22	20149208	20150456	66	29	3.41314e-11	XM_004020106.1:20149742,20149897,156,156	gi|426252928|ref| PREDICTED: Ovis aries carboxypeptidase N, polypeptide 1 (CPN1), mRNA
chr4	5499606	5500593	66	29	3.41314e-11	XM_004007695.1:5500451,5500510,60,60	gi|426227275|ref| PREDICTED: Ovis aries IKAROS family zinc finger 1 (Ikaros) (IKZF1), mRNA
chr4	113148848	113149387	66	29	3.41314e-11	XM_004023529.1:113148869,113149130,262,262	gi|426228646|ref| PREDICTED: Ovis aries ankyrin repeat and SOCS box containing 10 (ASB10), mRNA
chr5	60727658	60728451	69	31	3.57185e-11	XM_004009534.1:60727939,60728430,492,492	gi|426231104|ref| PREDICTED: Ovis aries profilin-1-like (LOC101111804), mRNA
chr13	52032177	52032929	42	14	3.66723e-11	XM_004014732.1:52032457,52032610,154,154	gi|426241812|ref| PREDICTED: Ovis aries transglutaminase 6 (TGM6), mRNA
chr1	154043050	154043959	39	12	3.7058e-11	NM_001009350.1:154043430,154043571,142,142	gi|57164354|ref| Ovis aries POU class 1 homeobox 1 (POU1F1), mRNA
chr13	66823064	66823949	85	42	3.77747e-11	XM_004014566.1:66823252,66823419,168,168	gi|426241472|ref| PREDICTED: Ovis aries lipopolysaccharide binding protein (LBP), mRNA
chr26	13614657	13616798	85	42	3.77747e-11	NM_001009740.1:13616476,13616593,118,118	gi|57619224|ref| Ovis aries interferon regulatory factor 2 (IRF2), mRNA
chr13	76952432	76953495	52	20	4.17204e-11	XM_004014629.1:76952565,76954376,1812,931	gi|426241600|ref| PREDICTED: Ovis aries zinc finger, NFX1-type containing 1 (ZNFX1), mRNA
chr6	44786306	44786898	52	20	4.17204e-11	XM_004009748.1:44786672,44786776,105,105	gi|426231540|ref| PREDICTED: Ovis aries anaphase promoting complex subunit 4 (ANAPC4), mRNA
chr6	101881625	101883154	52	20	4.17204e-11	XM_004009981.1:101882551,101882658,108,108	gi|426232012|ref| PREDICTED: Ovis aries hydroxysteroid (17-beta) dehydrogenase 11 (HSD17B11), mRNA
chr7	13124947	13126129	52	20	4.17204e-11	XM_004010250.1:13126057,13126170,114,73	gi|426232579|ref| PREDICTED: Ovis aries mitogen-activated protein kinase kinase 1 (MAP2K1), mRNA	XM_004010250.1:13125371,13125416,46,46	gi|426232579|ref| PREDICTED: Ovis aries mitogen-activated protein kinase kinase 1 (MAP2K1), mRNA	XM_004010250.1:13124926,13124987,62,41	gi|426232579|ref| PREDICTED: Ovis aries mitogen-activated protein kinase kinase 1 (MAP2K1), mRNA
chr1	186346477	186347811	61	26	4.45071e-11	XM_004002983.1:186347265,186347645,381,381	gi|426217581|ref| PREDICTED: Ovis aries myosin light chain kinase, transcript variant 3 (MYLK), mRNA	XM_004002982.1:186347265,186347645,381,381	gi|426217579|ref| PREDICTED: Ovis aries myosin light chain kinase, transcript variant 2 (MYLK), mRNA	XM_004002984.1:186347265,186347645,381,381	gi|426217583|ref| PREDICTED: Ovis aries myosin light chain kinase, transcript variant 4 (MYLK), mRNA	XM_004002981.1:186347265,186347645,381,381	gi|426217577|ref| PREDICTED: Ovis aries myosin light chain kinase, transcript variant 1 (MYLK), mRNA	XM_004002983.1:186346622,186346979,358,358	gi|426217581|ref| PREDICTED: Ovis aries myosin light chain kinase, transcript variant 3 (MYLK), mRNA	XM_004002982.1:186346622,186346979,358,358	gi|426217579|ref| PREDICTED: Ovis aries myosin light chain kinase, transcript variant 2 (MYLK), mRNA	XM_004002984.1:186346622,186346979,358,358	gi|426217583|ref| PREDICTED: Ovis aries myosin light chain kinase, transcript variant 4 (MYLK), mRNA	XM_004002981.1:186346622,186346979,358,358	gi|426217577|ref| PREDICTED: Ovis aries myosin light chain kinase, transcript variant 1 (MYLK), mRNA
chr12	21768603	21770929	61	26	4.45071e-11	XM_004013606.1:21770117,21770335,219,219	gi|426239492|ref| PREDICTED: Ovis aries RAB3 GTPase activating protein subunit 2 (non-catalytic) (RAB3GAP2), mRNA	XM_004013606.1:21770642,21770716,75,75	gi|426239492|ref| PREDICTED: Ovis aries RAB3 GTPase activating protein subunit 2 (non-catalytic) (RAB3GAP2), mRNA
chr7	51823556	51824204	61	26	4.45071e-11	XM_004011011.1:51823739,51824863,1125,466	gi|426234144|ref| PREDICTED: Ovis aries pygopus homolog 1 (Drosophila) (PYGO1), mRNA
chr8	2376971	2377908	61	26	4.45071e-11	XM_004011465.1:2377077,2377219,143,143	gi|426235070|ref| PREDICTED: Ovis aries SUMO1/sentrin specific peptidase 6 (SENP6), mRNA
chr2	67257121	67257981	47	17	4.77411e-11	XM_004004334.1:67257580,67257735,156,156	gi|426220357|ref| PREDICTED: Ovis aries phosphatidylinositol-4-phosphate 5-kinase, type I, beta, transcript variant 2 (PIP5K1B), mRNA	XM_004004333.1:67257580,67257735,156,156	gi|426220355|ref| PREDICTED: Ovis aries phosphatidylinositol-4-phosphate 5-kinase, type I, beta, transcript variant 1 (PIP5K1B), mRNA
chr21	8558917	8559821	47	17	4.77411e-11	XM_004019764.1:8559460,8559632,173,173	gi|426252218|ref| PREDICTED: Ovis aries coiled-coil domain containing 81 (CCDC81), mRNA
chr2	232015993	232016827	53	21	5.13238e-11	XM_004005454.1:232016574,232016720,147,147	gi|426222656|ref| PREDICTED: Ovis aries proteasome (prosome, macropain) 26S subunit, non-ATPase, 1 (PSMD1), mRNA
chr23	35931017	35931573	53	21	5.13238e-11	XM_004020496.1:35931336,35931485,150,150	gi|426253728|ref| PREDICTED: Ovis aries v-yes-1 Yamaguchi sarcoma viral oncogene homolog 1 (YES1), mRNA
chr7	48438413	48439692	53	21	5.13238e-11	XM_004011008.1:48438939,48439067,129,129	gi|426234138|ref| PREDICTED: Ovis aries family with sequence similarity 63, member B (FAM63B), mRNA
chr22	16657162	16657690	73	34	5.28131e-11	XM_004020068.1:16657325,16657484,160,160	gi|426252852|ref| PREDICTED: Ovis aries cyclin J (CCNJ), mRNA
chr21	22846214	22847121	55	22	5.29115e-11	XM_004019443.1:22846776,22846871,96,96	gi|426251564|ref| PREDICTED: Ovis aries NEL-like 1 (chicken), transcript variant 3 (NELL1), mRNA	XM_004019442.1:22846776,22846871,96,96	gi|426251562|ref| PREDICTED: Ovis aries NEL-like 1 (chicken), transcript variant 2 (NELL1), mRNA	XM_004019441.1:22846776,22846871,96,96	gi|426251560|ref| PREDICTED: Ovis aries NEL-like 1 (chicken), transcript variant 1 (NELL1), mRNA
chr5	4863276	4864075	55	22	5.29115e-11	XM_004008423.1:4863738,4863905,168,168	gi|426228775|ref| PREDICTED: Ovis aries interleukin 12 receptor, beta 1 (IL12RB1), mRNA
chr7	32647069	32648214	55	22	5.29115e-11	XM_004010439.1:32647652,32647767,116,116	gi|426232965|ref| PREDICTED: Ovis aries eukaryotic translation initiation factor 2 alpha kinase 4, transcript variant 1 (EIF2AK4), mRNA	XM_004010440.1:32647671,32647767,97,97	gi|426232967|ref| PREDICTED: Ovis aries eukaryotic translation initiation factor 2 alpha kinase 4, transcript variant 2 (EIF2AK4), mRNA
chr7	61769243	61770471	55	22	5.29115e-11	XM_004010644.1:61768859,61769743,885,501	gi|426233375|ref| PREDICTED: Ovis aries nucleophosmin-like (LOC101113241), mRNA
chr2	206328183	206329506	70	32	5.30367e-11	XM_004004847.1:206328575,206328781,207,207	gi|426221395|ref| PREDICTED: Ovis aries par-3 partitioning defective 3 homolog B (C. elegans), transcript variant 1 (PARD3B), mRNA	XM_004004848.1:206328575,206328781,207,207	gi|426221397|ref| PREDICTED: Ovis aries par-3 partitioning defective 3 homolog B (C. elegans), transcript variant 2 (PARD3B), mRNA	XM_004004850.1:206328575,206328781,207,207	gi|426221401|ref| PREDICTED: Ovis aries par-3 partitioning defective 3 homolog B (C. elegans), transcript variant 4 (PARD3B), mRNA
chr1	76273825	76274998	40	13	5.45801e-11	XM_004002223.1:76274176,76275270,1095,823	gi|426216029|ref| PREDICTED: Ovis aries palmdelphin (PALMD), mRNA
chr1	99915683	99916611	45	16	6.01114e-11	XM_004002473.1:99915897,99916064,168,168	gi|426216545|ref| PREDICTED: Ovis aries GA binding protein transcription factor, beta subunit 2 (GABPB2), mRNA
chr19	16891174	16891725	45	16	6.01114e-11	XM_004018290.1:16891567,16891748,182,159	gi|426249201|ref| PREDICTED: Ovis aries copine family member IX, transcript variant 2 (CPNE9), mRNA	XM_004018289.1:16891567,16891748,182,159	gi|426249199|ref| PREDICTED: Ovis aries copine family member IX, transcript variant 1 (CPNE9), mRNA	XM_004018291.1:16891567,16891748,182,159	gi|426249203|ref| PREDICTED: Ovis aries copine family member IX, transcript variant 3 (CPNE9), mRNA	XM_004018290.1:16891199,16891326,128,128	gi|426249201|ref| PREDICTED: Ovis aries copine family member IX, transcript variant 2 (CPNE9), mRNA	XM_004018289.1:16891199,16891326,128,128	gi|426249199|ref| PREDICTED: Ovis aries copine family member IX, transcript variant 1 (CPNE9), mRNA	XM_004018291.1:16891199,16891326,128,128	gi|426249203|ref| PREDICTED: Ovis aries copine family member IX, transcript variant 3 (CPNE9), mRNA
chr9	88884657	88885402	45	16	6.01114e-11	XM_004011855.1:88884616,88884952,337,296	gi|426235876|ref| PREDICTED: Ovis aries WW domain containing E3 ubiquitin protein ligase 1 (WWP1), mRNA
chr1	14771497	14772796	83	41	6.2933e-11	XM_004001841.1:14771826,14771912,87,87	gi|426215255|ref| PREDICTED: Ovis aries small ArfGAP2 (SMAP2), mRNA
chr7	27280779	27281882	58	24	6.29912e-11	XM_004010972.1:27280854,27281045,192,192	gi|426234054|ref| PREDICTED: Ovis aries actin, alpha, cardiac muscle 1 (ACTC1), partial mRNA	XM_004010972.1:27281174,27281335,162,162	gi|426234054|ref| PREDICTED: Ovis aries actin, alpha, cardiac muscle 1 (ACTC1), partial mRNA
chr1	260835248	260836208	56	23	6.30828e-11	XM_004003366.1:260835920,260835991,72,72	gi|426218356|ref| PREDICTED: Ovis aries radial spoke head 1 homolog (Chlamydomonas) (RSPH1), mRNA
chr13	25773235	25773697	56	23	6.30828e-11	XM_004014229.1:25773396,25773569,174,174	gi|426240792|ref| PREDICTED: Ovis aries glutamate decarboxylase 2 (pancreatic islets and brain, 65kDa) (GAD2), mRNA
chr3	18115502	18116103	56	23	6.30828e-11	XM_004005672.1:18115664,18115792,129,129	gi|426223109|ref| PREDICTED: Ovis aries kinase D-interacting substrate, 220kDa (KIDINS220), mRNA
chr3	154228069	154229394	77	37	7.27048e-11	XM_004006492.1:154229195,154229292,98,98	gi|426224768|ref| PREDICTED: Ovis aries methionine sulfoxide reductase B3 (MSRB3), mRNA
chr8	74159902	74160805	77	37	7.27048e-11	XM_004011409.1:74160251,74160433,183,183	gi|426234956|ref| PREDICTED: Ovis aries iodotyrosine deiodinase (IYD), mRNA
chr2	229297198	229297737	59	25	7.31753e-11	XM_004005444.1:229297386,229297537,152,152	gi|426222636|ref| PREDICTED: Ovis aries SPHK1 interactor, AKAP domain containing (SPHKAP), mRNA	XM_004005444.1:229297655,229297712,58,58	gi|426222636|ref| PREDICTED: Ovis aries SPHK1 interactor, AKAP domain containing (SPHKAP), mRNA
chr23	33320418	33321278	59	25	7.31753e-11	XM_004020473.1:33320692,33320790,99,99	gi|426253682|ref| PREDICTED: Ovis aries ankyrin repeat domain 29 (ANKRD29), mRNA
chr19	36839687	36840668	71	33	7.76903e-11	XM_004018344.1:36839960,36840135,176,176	gi|426249310|ref| PREDICTED: Ovis aries ADAM metallopeptidase with thrombospondin type 1 motif, 9 (ADAMTS9), mRNA	XM_004018344.1:36840225,36840361,137,137	gi|426249310|ref| PREDICTED: Ovis aries ADAM metallopeptidase with thrombospondin type 1 motif, 9 (ADAMTS9), mRNA
chr19	49156661	49157356	71	33	7.76903e-11	XM_004018425.1:49157072,49157254,183,183	gi|426249472|ref| PREDICTED: Ovis aries RAD54-like 2 (S. cerevisiae), transcript variant 1 (RAD54L2), mRNA	XM_004018425.1:49156799,49156932,134,134	gi|426249472|ref| PREDICTED: Ovis aries RAD54-like 2 (S. cerevisiae), transcript variant 1 (RAD54L2), mRNA	XM_004018426.1:49156799,49156932,134,134	gi|426249474|ref| PREDICTED: Ovis aries RAD54-like 2 (S. cerevisiae), transcript variant 2 (RAD54L2), mRNA	XM_004018426.1:49157072,49157161,90,90	gi|426249474|ref| PREDICTED: Ovis aries RAD54-like 2 (S. cerevisiae), transcript variant 2 (RAD54L2), mRNA
chr13	73881763	73882456	43	15	9.27342e-11	XM_004014861.1:73882096,73882366,271,271	gi|426242090|ref| PREDICTED: Ovis aries WAP four-disulfide core domain 2 (WFDC2), mRNA
chrX	59867933	59868893	43	15	9.27342e-11	XM_004022157.1:59868095,59868277,183,183	gi|426257169|ref| PREDICTED: Ovis aries kinesin family member 4A (KIF4A), mRNA
chr18	15042212	15042927	62	27	1.10567e-10	XM_004017731.1:15042379,15042467,89,89	gi|426248053|ref| PREDICTED: Ovis aries synaptic vesicle glycoprotein 2B (SV2B), mRNA
chr25	19210139	19210686	62	27	1.10567e-10	XM_004021398.1:19210392,19210544,153,153	gi|426255621|ref| PREDICTED: Ovis aries jumonji domain containing 1C (JMJD1C), mRNA
chrX	125372296	125373249	41	14	1.12686e-10	XM_004022480.1:125372303,125372716,414,414	gi|426257838|ref| PREDICTED: Ovis aries transmembrane protein 35 (TMEM35), mRNA
chr11	14048370	14050650	65	29	1.16622e-10	XM_004012449.1:14050075,14050267,193,193	gi|426237097|ref| PREDICTED: Ovis aries chemokine (C-C motif) ligand 23 (CCL23), mRNA	XM_004012449.1:14049541,14049652,112,112	gi|426237097|ref| PREDICTED: Ovis aries chemokine (C-C motif) ligand 23 (CCL23), mRNA	XM_004012449.1:14048631,14048708,78,78	gi|426237097|ref| PREDICTED: Ovis aries chemokine (C-C motif) ligand 23 (CCL23), mRNA
chr3	56749133	56750112	65	29	1.16622e-10	XM_004007256.1:56749080,56749219,140,87	gi|426226344|ref| PREDICTED: Ovis aries potassium channel modulatory factor 1 (KCMF1), mRNA
chr7	16775331	16776218	65	29	1.16622e-10	XM_004010272.1:16775942,16775986,45,45	gi|426232623|ref| PREDICTED: Ovis aries transducin-like enhancer of split 3 (E(sp1) homolog, Drosophila) (TLE3), mRNA
chrX	115868213	115869361	68	31	1.18968e-10	XM_004022414.1:115868310,115868760,451,451	gi|426257701|ref| PREDICTED: Ovis aries lipoma HMGIC fusion partner-like 1 (LHFPL1), mRNA
chr20	13556865	13557621	66	30	1.28699e-10	XM_004019207.1:13557067,13557214,148,148	gi|426251072|ref| PREDICTED: Ovis aries kinesin family member 6 (KIF6), mRNA
chr8	54464041	54465133	66	30	1.28699e-10	XM_004011508.1:54464250,54464429,180,180	gi|426235156|ref| PREDICTED: Ovis aries laminin, alpha 2 (LAMA2), mRNA
chr9	17067107	17068437	66	30	1.28699e-10	XM_004011930.1:17068073,17068126,54,54	gi|426236032|ref| PREDICTED: Ovis aries collagen, type XXII, alpha 1 (COL22A1), mRNA
chr4	15188786	15189306	69	32	1.294e-10	XM_004007748.1:15188524,15189191,668,406	gi|426227381|ref| PREDICTED: Ovis aries core 1 synthase, glycoprotein-N-acetylgalactosamine 3-beta-galactosyltransferase, 1 (C1GALT1), mRNA
chr2	29667664	29668665	46	17	1.38428e-10	XM_004005240.1:29667977,29668181,205,205	gi|426222200|ref| PREDICTED: Ovis aries solute carrier family 35, member D2 (SLC35D2), mRNA
chr5	35524694	35525758	46	17	1.38428e-10	XM_004008701.1:35525220,35525359,140,140	gi|426229342|ref| PREDICTED: Ovis aries cadherin-related family member 2, transcript variant 1 (CDHR2), mRNA	XM_004008702.1:35525220,35525359,140,140	gi|426229344|ref| PREDICTED: Ovis aries cadherin-related family member 2, transcript variant 2 (CDHR2), mRNA	XM_004008702.1:35525470,35525523,54,54	gi|426229344|ref| PREDICTED: Ovis aries cadherin-related family member 2, transcript variant 2 (CDHR2), mRNA	XM_004008701.1:35525470,35525512,43,43	gi|426229342|ref| PREDICTED: Ovis aries cadherin-related family member 2, transcript variant 1 (CDHR2), mRNA
chr8	71612131	71613303	54	22	1.42975e-10	XM_004011402.1:71612331,71612700,370,370	gi|426234942|ref| PREDICTED: Ovis aries syntaxin binding protein 5 (tomosyn), transcript variant 2 (STXBP5), mRNA	XM_004011401.1:71612331,71612700,370,370	gi|426234940|ref| PREDICTED: Ovis aries syntaxin binding protein 5 (tomosyn), transcript variant 1 (STXBP5), mRNA	XM_004011402.1:71613011,71613176,166,166	gi|426234942|ref| PREDICTED: Ovis aries syntaxin binding protein 5 (tomosyn), transcript variant 2 (STXBP5), mRNA	XM_004011401.1:71613011,71613176,166,166	gi|426234940|ref| PREDICTED: Ovis aries syntaxin binding protein 5 (tomosyn), transcript variant 1 (STXBP5), mRNA
chrX	80104898	80105377	54	22	1.42975e-10	XM_004022677.1:80105163,80105186,24,24	gi|426258245|ref| PREDICTED: Ovis aries myotubularin related protein 1 (MTMR1), mRNA
chr1	17151998	17153074	78	38	1.50422e-10	XM_004001865.1:17152164,17152367,204,204	gi|426215303|ref| PREDICTED: Ovis aries glucose transporter type 1, transcript variant 1 (GLUT-1), mRNA	XM_004001866.1:17152164,17152367,204,204	gi|426215305|ref| PREDICTED: Ovis aries glucose transporter type 1, transcript variant 2 (GLUT-1), mRNA
chr24	22531773	22532463	79	39	1.57246e-10	XM_004020847.1:22531733,22531837,105,65	gi|426254458|ref| PREDICTED: Ovis aries solute carrier family 5 (sodium/glucose cotransporter), member 11, transcript variant 1 (SLC5A11), mRNA	XM_004020848.1:22531733,22531837,105,65	gi|426254460|ref| PREDICTED: Ovis aries solute carrier family 5 (sodium/glucose cotransporter), member 11, transcript variant 2 (SLC5A11), mRNA
chr11	9092993	9094858	75	36	1.61104e-10	XM_004012403.1:9094529,9094635,107,107	gi|426237004|ref| PREDICTED: Ovis aries testis expressed 14, transcript variant 3 (TEX14), mRNA	XM_004012401.1:9094529,9094635,107,107	gi|426237000|ref| PREDICTED: Ovis aries testis expressed 14, transcript variant 1 (TEX14), mRNA	XM_004012402.1:9094529,9094635,107,107	gi|426237002|ref| PREDICTED: Ovis aries testis expressed 14, transcript variant 2 (TEX14), mRNA
chr11	12068328	12069660	57	24	1.65776e-10	XM_004012425.1:12068805,12068973,169,169	gi|426237049|ref| PREDICTED: Ovis aries amyloid beta precursor protein (cytoplasmic tail) binding protein 2 (APPBP2), mRNA
chr2	228515407	228516410	57	24	1.65776e-10	XM_004004979.1:228515913,228515957,45,45	gi|426221662|ref| PREDICTED: Ovis aries collagen, type IV, alpha 3 (Goodpasture antigen) (COL4A3), mRNA
chr24	16885242	16886961	72	34	1.69215e-10	XM_004020800.1:16886246,16886324,79,79	gi|426254364|ref| PREDICTED: Ovis aries transmembrane channel-like 7 (TMC7), mRNA	XM_004020800.1:16885341,16885415,75,75	gi|426254364|ref| PREDICTED: Ovis aries transmembrane channel-like 7 (TMC7), mRNA
chr16	1611143	1612113	76	37	1.69913e-10	XM_004017099.1:1611383,1611423,41,41	gi|426246740|ref| PREDICTED: Ovis aries dedicator of cytokinesis 2 (DOCK2), mRNA
chr4	64593267	64593827	76	37	1.69913e-10	XM_004007921.1:64593518,64593599,82,82	gi|426227731|ref| PREDICTED: Ovis aries phosphodiesterase 1C, calmodulin-dependent 70kDa, transcript variant 3 (PDE1C), mRNA	XM_004007919.1:64593518,64593599,82,82	gi|426227727|ref| PREDICTED: Ovis aries phosphodiesterase 1C, calmodulin-dependent 70kDa, transcript variant 1 (PDE1C), mRNA	XM_004007920.1:64593518,64593599,82,82	gi|426227729|ref| PREDICTED: Ovis aries phosphodiesterase 1C, calmodulin-dependent 70kDa, transcript variant 2 (PDE1C), mRNA
chrX	13228188	13229082	44	16	1.77164e-10	XM_004021933.1:13228374,13228553,180,180	gi|426256713|ref| PREDICTED: Ovis aries carbonic anhydrase VB, mitochondrial (CA5B), mRNA
chr15	48398275	48399675	73	35	1.80278e-10	XM_004016250.1:48398380,48399345,966,966	gi|426244990|ref| PREDICTED: Ovis aries olfactory receptor 51G1-like (LOC101108773), mRNA
chr4	38646368	38647249	52	21	1.96611e-10	XM_004008221.1:38646836,38646965,130,130	gi|426228341|ref| PREDICTED: Ovis aries calcium channel, voltage-dependent, alpha 2/delta subunit 1 (CACNA2D1), mRNA	XM_004008221.1:38646390,38646445,56,56	gi|426228341|ref| PREDICTED: Ovis aries calcium channel, voltage-dependent, alpha 2/delta subunit 1 (CACNA2D1), mRNA
chr6	67151843	67152450	47	18	2.48598e-10	XM_004009819.1:67151995,67152253,259,259	gi|426231682|ref| PREDICTED: Ovis aries FRY-like (FRYL), mRNA
chr9	60507888	60508483	47	18	2.48598e-10	XM_004011773.1:60508126,60508293,168,168	gi|426235707|ref| PREDICTED: Ovis aries eukaryotic translation initiation factor 3, subunit H (EIF3H), mRNA
chr14	58371968	58372847	58	25	2.61121e-10	XM_004015863.1:58371790,58372224,435,257	gi|426244195|ref| PREDICTED: Ovis aries 40S ribosomal protein S15a-like (LOC101112592), mRNA
chr4	48703324	48704595	58	25	2.61121e-10	XM_004007851.1:48704339,48704449,111,111	gi|426227588|ref| PREDICTED: Ovis aries solute carrier family 26, member 4 (SLC26A4), mRNA
chr10	15106719	15108059	61	27	2.80061e-10	XM_004012257.1:15106933,15107105,173,173	gi|426236700|ref| PREDICTED: Ovis aries TSC22 domain family protein 1-like (LOC101102822), mRNA
chr3	38687316	38688490	61	27	2.80061e-10	XM_004005813.1:38687901,38688009,109,109	gi|426223397|ref| PREDICTED: Ovis aries AP2 associated kinase 1 (AAK1), mRNA
chr3	137230242	137231558	64	29	2.89347e-10	XM_004006398.1:137230924,137231046,123,123	gi|426224580|ref| PREDICTED: Ovis aries uncharacterized LOC101106155 (LOC101106155), mRNA
chr6	19412781	19413566	64	29	2.89347e-10	XM_004009648.1:19413146,19413246,101,101	gi|426231338|ref| PREDICTED: Ovis aries nephronectin, transcript variant 4 (NPNT), mRNA	XM_004009645.1:19413146,19413246,101,101	gi|426231332|ref| PREDICTED: Ovis aries nephronectin, transcript variant 1 (NPNT), mRNA	XM_004009649.1:19413146,19413246,101,101	gi|426231340|ref| PREDICTED: Ovis aries nephronectin, transcript variant 5 (NPNT), mRNA	XM_004009647.1:19413146,19413246,101,101	gi|426231336|ref| PREDICTED: Ovis aries nephronectin, transcript variant 3 (NPNT), mRNA	XM_004009646.1:19413146,19413246,101,101	gi|426231334|ref| PREDICTED: Ovis aries nephronectin, transcript variant 2 (NPNT), mRNA
chr13	35549840	35551122	59	26	2.95635e-10	XM_004014688.1:35550446,35550523,78,78	gi|426241719|ref| PREDICTED: Ovis aries membrane protein, palmitoylated 7 (MAGUK p55 subfamily member 7) (MPP7), mRNA
chr17	59739637	59740243	59	26	2.95635e-10	XM_004017387.1:59739861,59740007,147,147	gi|426247323|ref| PREDICTED: Ovis aries T-box 3, transcript variant 2 (TBX3), mRNA	XM_004017386.1:59739861,59740007,147,147	gi|426247321|ref| PREDICTED: Ovis aries T-box 3, transcript variant 1 (TBX3), mRNA
chr4	64264866	64265727	59	26	2.95635e-10	XM_004007921.1:64264934,64265105,172,172	gi|426227731|ref| PREDICTED: Ovis aries phosphodiesterase 1C, calmodulin-dependent 70kDa, transcript variant 3 (PDE1C), mRNA
chrX	75992976	75993617	59	26	2.95635e-10	XM_004023459.1:75993234,75993410,177,177	gi|426257359|ref| PREDICTED: Ovis aries trimethyllysine hydroxylase, epsilon (TMLHE), mRNA
chr14	39381529	39383069	50	20	3.19162e-10	XM_004015613.1:39382059,39382238,180,180	gi|426243646|ref| PREDICTED: Ovis aries HYDIN, axonemal central pair apparatus protein (HYDIN), mRNA	XM_004015613.1:39382705,39382878,174,174	gi|426243646|ref| PREDICTED: Ovis aries HYDIN, axonemal central pair apparatus protein (HYDIN), mRNA
chr2	135582899	135583988	40	14	3.41948e-10	XM_004004583.1:135582999,135583134,136,136	gi|426220864|ref| PREDICTED: Ovis aries mitogen-activated protein kinase kinase kinase MLT-like, transcript variant 2 (LOC101111776), mRNA	XM_004004582.1:135582999,135583134,136,136	gi|426220862|ref| PREDICTED: Ovis aries mitogen-activated protein kinase kinase kinase MLT-like, transcript variant 1 (LOC101111776), mRNA
chr2	209248254	209249294	40	14	3.41948e-10	NM_001009276.1:209248977,209249082,106,106	gi|57164306|ref| Ovis aries isocitrate dehydrogenase 1 (NADP+), soluble (IDH1), mRNA
chr26	42187733	42188783	74	36	3.75334e-10	XM_004023311.1:42188356,42188364,9,9	gi|426256625|ref| PREDICTED: Ovis aries zinc finger protein 385D (ZNF385D), mRNA
chr11	17720210	17721019	53	22	3.81748e-10	XM_004012481.1:17718902,17720811,1910,602	gi|426237161|ref| PREDICTED: Ovis aries ATPase family, AAA domain containing 5 (ATAD5), mRNA
chr9	4773341	4774236	53	22	3.81748e-10	XM_004011578.1:4773506,4773631,126,126	gi|426235309|ref| PREDICTED: Ovis aries LMBR1 domain containing 1 (LMBRD1), mRNA
chr16	4879595	4881365	68	32	4.17965e-10	XM_004016873.1:4880441,4880533,93,93	gi|426246278|ref| PREDICTED: Ovis aries BCL2/adenovirus E1B 19kDa interacting protein 1, transcript variant 1 (BNIP1), mRNA	XM_004016874.1:4880441,4880533,93,93	gi|426246280|ref| PREDICTED: Ovis aries BCL2/adenovirus E1B 19kDa interacting protein 1, transcript variant 2 (BNIP1), mRNA
chr4	79115464	79117181	68	32	4.17965e-10	XM_004023254.1:79116082,79116231,150,150	gi|426228436|ref| PREDICTED: Ovis aries GLI family zinc finger 3 (GLI3), mRNA
chr7	72481618	72482421	68	32	4.17965e-10	XM_004010708.1:72482039,72482134,96,96	gi|426233503|ref| PREDICTED: Ovis aries ras homolog family member J (RHOJ), mRNA
chr13	64318603	64319414	62	28	4.2162e-10	XM_004014821.1:64318873,64319070,198,198	gi|426242006|ref| PREDICTED: Ovis aries uncharacterized LOC101120349 (LOC101120349), mRNA	XM_004014821.1:64318672,64318720,49,49	gi|426242006|ref| PREDICTED: Ovis aries uncharacterized LOC101120349 (LOC101120349), mRNA
chr2	31430919	31431858	62	28	4.2162e-10	XM_004005241.1:31431610,31431855,246,246	gi|426222202|ref| PREDICTED: Ovis aries chromosome 2 open reading frame, human C9orf3 (C2H9orf3), mRNA
chr16	15412621	15413481	65	30	4.25858e-10	XM_004017117.1:15413096,15413157,62,62	gi|426246776|ref| PREDICTED: Ovis aries 40S ribosomal protein S6-like (LOC101111747), mRNA
chr1	174847148	174848996	56	24	4.31175e-10	XM_004002906.1:174848178,174848638,461,461	gi|426217426|ref| PREDICTED: Ovis aries phosphatidylinositol-specific phospholipase C, X domain containing 2, transcript variant 1 (PLCXD2), mRNA	XM_004002907.1:174848178,174848638,461,461	gi|426217428|ref| PREDICTED: Ovis aries phosphatidylinositol-specific phospholipase C, X domain containing 2, transcript variant 2 (PLCXD2), mRNA
chr20	32429916	32430558	56	24	4.31175e-10	XM_004019107.1:32429905,32430303,399,388	gi|426250869|ref| PREDICTED: Ovis aries neurensin 1 (NRSN1), mRNA
chr5	39551879	39552377	56	24	4.31175e-10	XM_004009437.1:39551601,39552701,1101,499	gi|426230878|ref| PREDICTED: Ovis aries olfactory receptor 2T1-like (LOC101122191), mRNA
chr15	72175332	72176054	69	33	4.46738e-10	XM_004016422.1:72175919,72176007,89,89	gi|426245340|ref| PREDICTED: Ovis aries alkB, alkylation repair homolog 3 (E. coli) (ALKBH3), mRNA
chr7	34512536	34514357	75	37	5.186e-10	XM_004010475.1:34513058,34513247,190,190	gi|426233037|ref| PREDICTED: Ovis aries phospholipase A2, group IVD (cytosolic) (PLA2G4D), mRNA	XM_004010475.1:34512623,34512789,167,167	gi|426233037|ref| PREDICTED: Ovis aries phospholipase A2, group IVD (cytosolic) (PLA2G4D), mRNA	XM_004010475.1:34513721,34513858,138,138	gi|426233037|ref| PREDICTED: Ovis aries phospholipase A2, group IVD (cytosolic) (PLA2G4D), mRNA	XM_004010475.1:34513367,34513488,122,122	gi|426233037|ref| PREDICTED: Ovis aries phospholipase A2, group IVD (cytosolic) (PLA2G4D), mRNA	XM_004010475.1:34514178,34514295,118,118	gi|426233037|ref| PREDICTED: Ovis aries phospholipase A2, group IVD (cytosolic) (PLA2G4D), mRNA
chr13	57472376	57473290	51	21	5.30766e-10	XM_004014440.1:57472565,57472726,162,162	gi|426241218|ref| PREDICTED: Ovis aries chromosome 13 open reading frame, human C20orf85 (C13H20orf85), mRNA
chr5	21929442	21930281	51	21	5.30766e-10	XM_004009383.1:21929984,21930163,180,180	gi|426230770|ref| PREDICTED: Ovis aries KIAA1024-like ortholog (KIAA1024L), mRNA
chrX	107805216	107805672	72	35	5.6108e-10	XM_004022374.1:107805381,107805469,89,89	gi|426257618|ref| PREDICTED: Ovis aries oculocerebrorenal syndrome of Lowe (OCRL), mRNA
chr7	15926302	15927183	45	17	5.61315e-10	XM_004010269.1:15926306,15926888,583,583	gi|426232617|ref| PREDICTED: Ovis aries glucuronic acid epimerase (GLCE), mRNA
chr7	56725278	56725846	45	17	5.61315e-10	NM_001093785.1:56725396,56725524,129,129	gi|148236144|ref| Ovis aries transient receptor potential cation channel, subfamily M, member 7 (TRPM7), mRNA
chr10	36548097	36549346	54	23	6.11243e-10	XM_004012310.1:36548671,36548811,141,141	gi|426236810|ref| PREDICTED: Ovis aries M-phase phosphoprotein 8 (MPHOSPH8), mRNA
chr3	163155024	163156090	54	23	6.11243e-10	XM_004007469.1:163155537,163155722,186,186	gi|426226790|ref| PREDICTED: Ovis aries v-erb-b2 erythroblastic leukemia viral oncogene homolog 3 (avian) (ERBB3), mRNA	XM_004007469.1:163155214,163155369,156,156	gi|426226790|ref| PREDICTED: Ovis aries v-erb-b2 erythroblastic leukemia viral oncogene homolog 3 (avian) (ERBB3), mRNA	XM_004007469.1:163155916,163156014,99,99	gi|426226790|ref| PREDICTED: Ovis aries v-erb-b2 erythroblastic leukemia viral oncogene homolog 3 (avian) (ERBB3), mRNA
chr14	35337239	35338527	57	25	6.68685e-10	XM_004015601.1:35337826,35337908,83,83	gi|426243622|ref| PREDICTED: Ovis aries cadherin 3, type 1, P-cadherin (placental) (CDH3), mRNA
chr3	162789306	162789886	46	18	6.97291e-10	XM_004006575.1:162789338,162789504,167,167	gi|426224934|ref| PREDICTED: Ovis aries RNA binding motif, single stranded interacting protein 2 (RBMS2), mRNA
chr7	81202035	81202902	46	18	6.97291e-10	XM_004011061.1:81202662,81202887,226,226	gi|426234250|ref| PREDICTED: Ovis aries D4, zinc and double PHD fingers, family 3 (DPF3), mRNA
chr8	26752003	26752707	46	18	6.97291e-10	XM_004011205.1:26752279,26752376,98,98	gi|426234540|ref| PREDICTED: Ovis aries cyclin-dependent kinase 19 (CDK19), mRNA
chr19	16647982	16648640	66	31	6.97424e-10	XM_004018275.1:16648249,16648323,75,75	gi|426249171|ref| PREDICTED: Ovis aries Fanconi anemia, complementation group D2 (FANCD2), mRNA
chr3	161600164	161601209	66	31	6.97424e-10	XM_004006517.1:161600165,161600320,156,156	gi|426224818|ref| PREDICTED: Ovis aries methyltransferase like 1 (METTL1), mRNA
chr4	101384012	101385181	66	31	6.97424e-10	XM_004008291.1:101384815,101384883,69,69	gi|426228496|ref| PREDICTED: Ovis aries cAMP responsive element binding protein 3-like 2 (CREB3L2), mRNA
chr7	62632999	62633512	66	31	6.97424e-10	XM_004011031.1:62633121,62633302,182,182	gi|426234184|ref| PREDICTED: Ovis aries DDHD domain containing 1 (DDHD1), mRNA
chr17	46288888	46290093	63	29	7.09791e-10	XM_004017306.1:46289429,46289610,182,182	gi|426247161|ref| PREDICTED: Ovis aries RIMS binding protein 2 (RIMBP2), mRNA
chr1	31320607	31321814	48	19	7.23879e-10	XM_004002016.1:31321645,31321801,157,157	gi|426215611|ref| PREDICTED: Ovis aries complement component 8, beta polypeptide (C8B), mRNA
chr2	233645160	233647222	48	19	7.23879e-10	XM_004005006.1:233645085,233645299,215,140	gi|426221718|ref| PREDICTED: Ovis aries arginine decarboxylase (ADC), mRNA
chr1	6977319	6978329	73	36	8.6524e-10	XM_004003462.1:6978121,6978223,103,103	gi|426218556|ref| PREDICTED: Ovis aries HEAT repeat containing 7B1 (HEATR7B1), mRNA	XM_004003462.1:6977801,6977866,66,66	gi|426218556|ref| PREDICTED: Ovis aries HEAT repeat containing 7B1 (HEATR7B1), mRNA
chr6	103032908	103034397	70	34	9.36659e-10	XM_004010116.1:103033872,103033956,85,85	gi|426232290|ref| PREDICTED: Ovis aries Ellis van Creveld syndrome (EVC), mRNA
chr5	99296643	99297513	58	26	1.01786e-09	XM_004009096.1:99296918,99297033,116,116	gi|426230155|ref| PREDICTED: Ovis aries peptidylglycine alpha-amidating monooxygenase, transcript variant 1 (PAM), mRNA	XM_004009099.1:99296918,99297033,116,116	gi|426230161|ref| PREDICTED: Ovis aries peptidylglycine alpha-amidating monooxygenase, transcript variant 4 (PAM), mRNA	XM_004009097.1:99296918,99297033,116,116	gi|426230157|ref| PREDICTED: Ovis aries peptidylglycine alpha-amidating monooxygenase, transcript variant 2 (PAM), mRNA	XM_004009100.1:99296918,99297033,116,116	gi|426230163|ref| PREDICTED: Ovis aries peptidylglycine alpha-amidating monooxygenase, transcript variant 5 (PAM), mRNA	XM_004009098.1:99296918,99297033,116,116	gi|426230159|ref| PREDICTED: Ovis aries peptidylglycine alpha-amidating monooxygenase, transcript variant 3 (PAM), mRNA
chr10	20703383	20704977	64	30	1.03106e-09	XM_004012268.1:20704694,20704799,106,106	gi|426236722|ref| PREDICTED: Ovis aries ribonuclease H2, subunit B (RNASEH2B), mRNA
chr1	107374258	107375067	61	28	1.04092e-09	XM_004003695.1:107374227,107375171,945,810	gi|426219050|ref| PREDICTED: Ovis aries olfactory receptor 10R2-like (LOC101115423), mRNA
chr2	112628246	112629506	61	28	1.04092e-09	XM_004004470.1:112629316,112629500,185,185	gi|426220633|ref| PREDICTED: Ovis aries E3 ubiquitin-protein ligase HERC2-like (LOC101102534), mRNA
chr3	133543141	133543670	49	20	1.20532e-09	XM_004023169.1:133543311,133543877,567,360	gi|426224419|ref| PREDICTED: Ovis aries keratin 77 (KRT77), mRNA
chr5	36018367	36019196	49	20	1.20532e-09	XM_004008707.1:36019061,36019205,145,136	gi|426229354|ref| PREDICTED: Ovis aries zinc finger protein 346, transcript variant 1 (ZNF346), mRNA	XM_004008708.1:36019061,36019205,145,136	gi|426229356|ref| PREDICTED: Ovis aries zinc finger protein 346, transcript variant 2 (ZNF346), mRNA
chr5	93108536	93109882	49	20	1.20532e-09	XM_004009088.1:93109787,93109897,111,96	gi|426230137|ref| PREDICTED: Ovis aries prohormone convertase 1 precursor, transcript variant 1 (PC1), mRNA
chr10	20783526	20784254	71	35	1.29825e-09	XM_004012269.1:20783700,20783914,215,215	gi|426236724|ref| PREDICTED: Ovis aries guanylate cyclase soluble subunit beta-2-like (LOC101106088), mRNA
chr2	113264168	113265237	50	21	1.41479e-09	XM_004005348.1:113264404,113266833,2430,834	gi|426222434|ref| PREDICTED: Ovis aries family with sequence similarity 123C (FAM123C), mRNA
chr1	217431957	217432842	55	24	1.51328e-09	XM_004003185.1:217432422,217432490,69,69	gi|426217991|ref| PREDICTED: Ovis aries golgi integral membrane protein 4 (GOLIM4), mRNA
chr8	1817712	1819368	55	24	1.51328e-09	XM_004011109.1:1818239,1818378,140,140	gi|426234348|ref| PREDICTED: Ovis aries collagen, type XII, alpha 1 (COL12A1), mRNA	XM_004011109.1:1817681,1817810,130,99	gi|426234348|ref| PREDICTED: Ovis aries collagen, type XII, alpha 1 (COL12A1), mRNA
chr11	28908786	28909653	44	17	1.57962e-09	XM_004013307.1:28908809,28908882,74,74	gi|426238854|ref| PREDICTED: Ovis aries myosin, heavy chain 13, skeletal muscle (MYH13), mRNA
chr14	55519118	55520176	44	17	1.57962e-09	XM_004015818.1:55519917,55520040,124,124	gi|426244091|ref| PREDICTED: Ovis aries myosin, heavy chain 14, non-muscle (MYH14), mRNA	XM_004015818.1:55519734,55519822,89,89	gi|426244091|ref| PREDICTED: Ovis aries myosin, heavy chain 14, non-muscle (MYH14), mRNA	XM_004015818.1:55519067,55519176,110,59	gi|426244091|ref| PREDICTED: Ovis aries myosin, heavy chain 14, non-muscle (MYH14), mRNA	XM_004015818.1:55519482,55519497,16,16	gi|426244091|ref| PREDICTED: Ovis aries myosin, heavy chain 14, non-muscle (MYH14), mRNA
chr18	18292899	18294030	44	17	1.57962e-09	XM_004017733.1:18293404,18293427,24,24	gi|426248057|ref| PREDICTED: Ovis aries neurotrophic tyrosine kinase, receptor, type 3, transcript variant 1 (NTRK3), mRNA	XM_004017736.1:18293404,18293427,24,24	gi|426248063|ref| PREDICTED: Ovis aries neurotrophic tyrosine kinase, receptor, type 3, transcript variant 4 (NTRK3), mRNA	XM_004017735.1:18293404,18293427,24,24	gi|426248061|ref| PREDICTED: Ovis aries neurotrophic tyrosine kinase, receptor, type 3, transcript variant 3 (NTRK3), mRNA
chr2	160485474	160486276	44	17	1.57962e-09	NM_001009293.1:160485987,160486141,155,155	gi|57164320|ref| Ovis aries activin A receptor, type IIA (ACVR2A), mRNA
chr12	64946277	64947084	53	23	1.58499e-09	XM_004013873.1:64946941,64947063,123,123	gi|426240037|ref| PREDICTED: Ovis aries hemicentin 1 (HMCN1), mRNA
chr16	29433328	29433887	53	23	1.58499e-09	XM_004017124.1:29433663,29433881,219,219	gi|426246792|ref| PREDICTED: Ovis aries hyperpolarization activated cyclic nucleotide-gated potassium channel 1 (HCN1), mRNA
chr3	5508786	5509521	53	23	1.58499e-09	XM_004005580.1:5508820,5508906,87,87	gi|426222923|ref| PREDICTED: Ovis aries nucleoporin 214kDa (NUP214), mRNA
chr21	23684053	23685289	56	25	1.6916e-09	XM_004019780.1:23685164,23685296,133,126	gi|426252253|ref| PREDICTED: Ovis aries solute carrier family 6 (neurotransmitter transporter, glycine), member 5 (SLC6A5), mRNA
chr5	296689	297989	56	25	1.6916e-09	XM_004009112.1:297590,297675,86,86	gi|426230187|ref| PREDICTED: Ovis aries fms-related tyrosine kinase 4 (FLT4), mRNA
chr1	36985987	36987103	59	27	1.73478e-09	XM_004002030.1:36986455,36986648,194,194	gi|426215641|ref| PREDICTED: Ovis aries InaD-like (Drosophila), transcript variant 2 (INADL), mRNA	XM_004002029.1:36986455,36986648,194,194	gi|426215639|ref| PREDICTED: Ovis aries InaD-like (Drosophila), transcript variant 1 (INADL), mRNA
chr18	33618918	33619900	59	27	1.73478e-09	XM_004017868.1:33619377,33619527,151,151	gi|426248331|ref| PREDICTED: Ovis aries mast cell protease 2-like, transcript variant 3 (LOC101112678), mRNA	XM_004017867.1:33619380,33619527,148,148	gi|426248329|ref| PREDICTED: Ovis aries mast cell protease 2-like, transcript variant 2 (LOC101112678), mRNA	XM_004017866.1:33619380,33619527,148,148	gi|426248327|ref| PREDICTED: Ovis aries mast cell protease 2-like, transcript variant 1 (LOC101112678), mRNA
chr3	209373900	209375160	69	34	2.16757e-09	XM_004007589.1:209374708,209374845,138,138	gi|426227043|ref| PREDICTED: Ovis aries UDP-N-acetyl-alpha-D-galactosamine:polypeptide N-acetylgalactosaminyltransferase 8 (GalNAc-T8) (GALNT8), mRNA
chr11	41266335	41267309	65	31	2.2111e-09	XM_004023155.1:41266375,41266613,239,239	gi|426239029|ref| PREDICTED: Ovis aries keratin 9 (KRT9), mRNA	XM_004023155.1:41266993,41267216,224,224	gi|426239029|ref| PREDICTED: Ovis aries keratin 9 (KRT9), mRNA
chr13	64868549	64869710	62	29	2.30587e-09	XM_004014543.1:64869001,64869105,105,105	gi|426241425|ref| PREDICTED: Ovis aries erythrocyte membrane protein band 4.1-like 1 (EPB41L1), mRNA
chr14	24528485	24529347	62	29	2.30587e-09	XM_004015560.1:24528789,24528872,84,84	gi|426243533|ref| PREDICTED: Ovis aries NLR family, CARD domain containing 5 (NLRC5), mRNA	XM_004015560.1:24529014,24529091,78,78	gi|426243533|ref| PREDICTED: Ovis aries NLR family, CARD domain containing 5 (NLRC5), mRNA
chr5	11572017	11573299	62	29	2.30587e-09	XM_004009278.1:11572298,11572325,28,28	gi|426230538|ref| PREDICTED: Ovis aries olfactory receptor 7D2-like (LOC101107442), mRNA	XM_004009278.1:11572681,11572689,9,9	gi|426230538|ref| PREDICTED: Ovis aries olfactory receptor 7D2-like (LOC101107442), mRNA
chr7	22752735	22753942	62	29	2.30587e-09	XM_004010917.1:22753157,22753550,394,394	gi|426233944|ref| PREDICTED: Ovis aries uncharacterized LOC101113415 (LOC101113415), mRNA
chr13	62616360	62617764	66	32	2.33762e-09	XM_004014813.1:62616787,62616983,197,197	gi|426241988|ref| PREDICTED: Ovis aries zinc finger protein 341 (ZNF341), mRNA
chr24	2200940	2202343	66	32	2.33762e-09	XM_004021131.1:2201911,2202039,129,129	gi|426255054|ref| PREDICTED: Ovis aries protease, serine, 21 (testisin) (PRSS21), mRNA	XM_004021131.1:2201629,2201756,128,128	gi|426255054|ref| PREDICTED: Ovis aries protease, serine, 21 (testisin) (PRSS21), mRNA
chr7	79518391	79518946	66	32	2.33762e-09	XM_004011060.1:79518713,79518845,133,133	gi|426234248|ref| PREDICTED: Ovis aries pecanex homolog (Drosophila) (PCNX), mRNA
chr17	62440590	62441408	63	30	2.46734e-09	XM_004017421.1:62440593,62440742,150,150	gi|426247391|ref| PREDICTED: Ovis aries coenzyme Q5 homolog, methyltransferase (S. cerevisiae), transcript variant 2 (COQ5), mRNA	XM_004017420.1:62440593,62440742,150,150	gi|426247389|ref| PREDICTED: Ovis aries coenzyme Q5 homolog, methyltransferase (S. cerevisiae), transcript variant 1 (COQ5), mRNA
chr18	27111058	27112046	63	30	2.46734e-09	XM_004017805.1:27111380,27111416,37,37	gi|426248201|ref| PREDICTED: Ovis aries amyloid beta A4 precursor protein-binding family A member 2-like, transcript variant 1 (LOC101119256), mRNA	XM_004017806.1:27111380,27111416,37,37	gi|426248203|ref| PREDICTED: Ovis aries amyloid beta A4 precursor protein-binding family A member 2-like, transcript variant 2 (LOC101119256), mRNA
chr19	43032090	43032755	63	30	2.46734e-09	XM_004018358.1:43032583,43032667,85,85	gi|426249338|ref| PREDICTED: Ovis aries ribonuclease P/MRP 14kDa subunit (RPP14), mRNA
chr22	43275107	43276819	63	30	2.46734e-09	XM_004020255.1:43275181,43275217,37,37	gi|426253234|ref| PREDICTED: Ovis aries family with sequence similarity 175, member B (FAM175B), mRNA
chr4	62023569	62025053	63	30	2.46734e-09	XM_004008239.1:62023813,62023900,88,88	gi|426228379|ref| PREDICTED: Ovis aries dpy-19-like 1 (C. elegans) (DPY19L1), mRNA
chr1	174855377	174856637	57	26	2.53625e-09	XM_004002906.1:174855893,174856134,242,242	gi|426217426|ref| PREDICTED: Ovis aries phosphatidylinositol-specific phospholipase C, X domain containing 2, transcript variant 1 (PLCXD2), mRNA	XM_004002907.1:174855893,174856134,242,242	gi|426217428|ref| PREDICTED: Ovis aries phosphatidylinositol-specific phospholipase C, X domain containing 2, transcript variant 2 (PLCXD2), mRNA
chr10	11438061	11440226	57	26	2.53625e-09	XM_004012041.1:11438942,11439095,154,154	gi|426236262|ref| PREDICTED: Ovis aries leukocyte cell derived chemotaxin 1 (LECT1), mRNA
chr13	64113382	64113913	60	28	2.53929e-09	NM_001162563.1:64113585,64113760,176,176	gi|242247422|ref| Ovis aries eukaryotic translation initiation factor 6 (EIF6), mRNA
chr19	49392988	49393614	60	28	2.53929e-09	XM_004018644.1:49393125,49393200,76,76	gi|426249917|ref| PREDICTED: Ovis aries dedicator of cytokinesis 3 (DOCK3), mRNA
chr13	17241706	17242534	45	18	2.70202e-09	NM_001104935.1:17241996,17242152,157,157	gi|157278611|ref| Ovis aries cAMP responsive element modulator (CREM), mRNA
chr19	9614714	9615673	45	18	2.70202e-09	XM_004018211.1:9614917,9615150,234,234	gi|426249039|ref| PREDICTED: Ovis aries cAMP-regulated phosphoprotein, 21kDa, transcript variant 1 (ARPP21), mRNA	XM_004018213.1:9614917,9615150,234,234	gi|426249043|ref| PREDICTED: Ovis aries cAMP-regulated phosphoprotein, 21kDa, transcript variant 3 (ARPP21), mRNA	XM_004018212.1:9614917,9615150,234,234	gi|426249041|ref| PREDICTED: Ovis aries cAMP-regulated phosphoprotein, 21kDa, transcript variant 2 (ARPP21), mRNA
chr2	46531797	46532496	45	18	2.70202e-09	XM_004005263.1:46532042,46532113,72,72	gi|426222254|ref| PREDICTED: Ovis aries contactin associated protein-like 3 (CNTNAP3), mRNA
chr20	18442968	18444148	45	18	2.70202e-09	XM_004018859.1:18443356,18443446,91,91	gi|426250366|ref| PREDICTED: Ovis aries suppressor of Ty 3 homolog (S. cerevisiae) (SUPT3H), mRNA
chr26	33263567	33264448	45	18	2.70202e-09	XM_004021871.1:33264277,33264333,57,57	gi|426256585|ref| PREDICTED: Ovis aries ADAM metallopeptidase domain 2 (ADAM2), mRNA
chr24	17012516	17014015	48	20	3.2156e-09	XM_004020801.1:17013297,17013448,152,152	gi|426254366|ref| PREDICTED: Ovis aries transmembrane channel-like 5 (TMC5), mRNA
chr20	11239647	11240796	67	33	3.25151e-09	XM_004018789.1:11240204,11240511,308,308	gi|426250224|ref| PREDICTED: Ovis aries TBC1 domain family, member 22B (TBC1D22B), mRNA
chr12	54614826	54615414	51	22	3.59543e-09	XM_004013821.1:54614933,54615202,270,270	gi|426239930|ref| PREDICTED: Ovis aries tenascin R (TNR), mRNA
chr22	44170559	44171143	51	22	3.59543e-09	XM_004020363.1:44170724,44170932,209,209	gi|426253458|ref| PREDICTED: Ovis aries chromosome 22 open reading frame, human C10orf137 (C22H10orf137), mRNA
chr25	29496636	29497435	51	22	3.59543e-09	XM_004021473.1:29496938,29497103,166,166	gi|426255771|ref| PREDICTED: Ovis aries myozenin 1 (MYOZ1), mRNA
chr15	4094714	4095463	54	24	3.8235e-09	XM_004015965.1:4095380,4095442,63,63	gi|426244406|ref| PREDICTED: Ovis aries platelet derived growth factor D, transcript variant 1 (PDGFD), mRNA	XM_004015966.1:4095380,4095442,63,63	gi|426244408|ref| PREDICTED: Ovis aries platelet derived growth factor D, transcript variant 2 (PDGFD), mRNA
chr1	100174772	100175684	43	17	4.3846e-09	XM_004002490.1:100175006,100175191,186,186	gi|426216579|ref| PREDICTED: Ovis aries selenium binding protein 1 (SELENBP1), mRNA	XM_004002490.1:100175464,100175576,113,113	gi|426216579|ref| PREDICTED: Ovis aries selenium binding protein 1 (SELENBP1), mRNA
chr13	50607476	50608345	43	17	4.3846e-09	XM_004014359.1:50607468,50607606,139,131	gi|426241055|ref| PREDICTED: Ovis aries ring finger protein 24 (RNF24), mRNA
chr13	60336718	60338094	43	17	4.3846e-09	XM_004014467.1:60336899,60336956,58,58	gi|426241272|ref| PREDICTED: Ovis aries defensin, beta 123 (DEFB123), mRNA
chr7	76100079	76100958	43	17	4.3846e-09	XM_004010730.1:76100687,76100870,184,184	gi|426233549|ref| PREDICTED: Ovis aries membrane protein, palmitoylated 5 (MAGUK p55 subfamily member 5) (MPP5), mRNA
chr8	73682082	73683234	43	17	4.3846e-09	XM_004011405.1:73682694,73682852,159,159	gi|426234948|ref| PREDICTED: Ovis aries katanin p60 (ATPase containing) subunit A 1 (KATNA1), mRNA
chr1	108275787	108276837	49	21	5.1226e-09	XM_004002644.1:108276275,108276402,128,128	gi|426216896|ref| PREDICTED: Ovis aries interferon-activable protein 203-like (LOC101112936), mRNA
chr11	55817856	55818924	49	21	5.1226e-09	XM_004013516.1:55818629,55818802,174,174	gi|426239302|ref| PREDICTED: Ovis aries CMRF35-like molecule 7-like (LOC101103909), mRNA	XM_004013516.1:55818098,55818191,94,94	gi|426239302|ref| PREDICTED: Ovis aries CMRF35-like molecule 7-like (LOC101103909), mRNA
chr14	39370458	39371396	49	21	5.1226e-09	XM_004015613.1:39371238,39371374,137,137	gi|426243646|ref| PREDICTED: Ovis aries HYDIN, axonemal central pair apparatus protein (HYDIN), mRNA	XM_004015613.1:39370682,39370809,128,128	gi|426243646|ref| PREDICTED: Ovis aries HYDIN, axonemal central pair apparatus protein (HYDIN), mRNA
chr18	32623314	32624048	49	21	5.1226e-09	XM_004018096.1:32624016,32624079,64,33	gi|426248797|ref| PREDICTED: Ovis aries secretory carrier membrane protein 5 (SCAMP5), mRNA
chr2	40126173	40126877	49	21	5.1226e-09	XM_004005250.1:40126580,40126678,99,99	gi|426222224|ref| PREDICTED: Ovis aries dedicator of cytokinesis 5 (DOCK5), mRNA
chr2	59569841	59570685	49	21	5.1226e-09	XM_004005293.1:59567271,59571023,3753,845	gi|426222319|ref| PREDICTED: Ovis aries prune homolog 2 (Drosophila) (PRUNE2), mRNA
chr7	41980828	41982124	49	21	5.1226e-09	XM_004010528.1:41981348,41981578,231,231	gi|426233143|ref| PREDICTED: Ovis aries nidogen 2 (osteonidogen) (NID2), mRNA
chr1	12169513	12170951	64	31	5.18179e-09	XM_004001810.1:12169524,12169590,67,67	gi|426215193|ref| PREDICTED: Ovis aries guanine nucleotide binding protein-like 2 (nucleolar) (GNL2), mRNA
chr2	232040358	232041162	64	31	5.18179e-09	XM_004004998.1:232040755,232040805,51,51	gi|426221700|ref| PREDICTED: Ovis aries armadillo repeat containing 9 (ARMC9), mRNA
chr26	12411324	12412528	64	31	5.18179e-09	XM_004021685.1:12411824,12412034,211,211	gi|426256209|ref| PREDICTED: Ovis aries teneurin transmembrane protein 3 (TENM3), mRNA
chr2	207782691	207783801	46	19	5.2811e-09	XM_004004861.1:207782786,207783505,720,720	gi|426221423|ref| PREDICTED: Ovis aries FAST kinase domains 2, transcript variant 2 (FASTKD2), mRNA	XM_004004860.1:207782786,207783505,720,720	gi|426221421|ref| PREDICTED: Ovis aries FAST kinase domains 2, transcript variant 1 (FASTKD2), mRNA
chr5	95412420	95413294	46	19	5.2811e-09	XM_004009093.1:95412640,95412841,202,202	gi|426230149|ref| PREDICTED: Ovis aries chromodomain helicase DNA binding protein 1 (CHD1), mRNA
chr2	47687871	47688839	61	29	5.50163e-09	XM_004004223.1:47687521,47688483,963,613	gi|426220133|ref| PREDICTED: Ovis aries nuclear receptor subfamily 4, group A, member 3 (NR4A3), mRNA
chr2	71096174	71096862	61	29	5.50163e-09	XM_004004347.1:71096451,71096709,259,259	gi|426220383|ref| PREDICTED: Ovis aries regulatory factor X, 3 (influences HLA class II expression), transcript variant 1 (RFX3), mRNA	XM_004004348.1:71096451,71096709,259,259	gi|426220385|ref| PREDICTED: Ovis aries regulatory factor X, 3 (influences HLA class II expression), transcript variant 2 (RFX3), mRNA
chr6	58545346	58545884	61	29	5.50163e-09	XM_004009775.1:58545820,58545913,94,65	gi|426231594|ref| PREDICTED: Ovis aries lipoic acid synthetase, transcript variant 1 (LIAS), mRNA	XM_004009776.1:58545820,58545913,94,65	gi|426231596|ref| PREDICTED: Ovis aries lipoic acid synthetase, transcript variant 2 (LIAS), mRNA
chr8	15595561	15596110	61	29	5.50163e-09	XM_004011153.1:15595723,15595894,172,172	gi|426234436|ref| PREDICTED: Ovis aries protein kinase (cAMP-dependent, catalytic) inhibitor beta, transcript variant 1 (PKIB), mRNA	XM_004011154.1:15595723,15595894,172,172	gi|426234438|ref| PREDICTED: Ovis aries protein kinase (cAMP-dependent, catalytic) inhibitor beta, transcript variant 2 (PKIB), mRNA	XM_004011155.1:15595723,15595894,172,172	gi|426234440|ref| PREDICTED: Ovis aries protein kinase (cAMP-dependent, catalytic) inhibitor beta, transcript variant 3 (PKIB), mRNA
chr15	15346468	15347678	52	23	5.53388e-09	XM_004016538.1:15346953,15347153,201,201	gi|426245577|ref| PREDICTED: Ovis aries piwi-like 4 (Drosophila) (PIWIL4), mRNA
chr15	31688730	31689811	52	23	5.53388e-09	XM_004016577.1:31689045,31689133,89,89	gi|426245663|ref| PREDICTED: Ovis aries sortilin-related receptor, L(DLR class) A repeats containing (SORL1), mRNA
chr22	35311260	35312262	52	23	5.53388e-09	XM_004020338.1:35311705,35311829,125,125	gi|426253406|ref| PREDICTED: Ovis aries attractin-like 1 (ATRNL1), mRNA
chr5	37299330	37300231	52	23	5.53388e-09	NM_001009767.1:37299831,37300063,233,233	gi|57526305|ref| Ovis aries PROP paired-like homeobox 1 (PROP1), mRNA
chr19	18966328	18967059	58	27	5.6942e-09	XM_004018303.1:18966684,18966825,142,142	gi|426249227|ref| PREDICTED: Ovis aries metabotropic glutamate receptor 7, transcript variant 1 (MGLUR7), mRNA	XM_004018305.1:18966684,18966825,142,142	gi|426249231|ref| PREDICTED: Ovis aries metabotropic glutamate receptor 7, transcript variant 3 (MGLUR7), mRNA	XM_004018304.1:18966684,18966825,142,142	gi|426249229|ref| PREDICTED: Ovis aries metabotropic glutamate receptor 7, transcript variant 2 (MGLUR7), mRNA
chr19	44311712	44312839	58	27	5.6942e-09	XM_004018371.1:44312228,44312485,258,258	gi|426249364|ref| PREDICTED: Ovis aries Rho guanine nucleotide exchange factor (GEF) 3 (ARHGEF3), mRNA
chr8	5694843	5695527	58	27	5.6942e-09	XM_004011115.1:5694894,5695531,638,634	gi|426234360|ref| PREDICTED: Ovis aries pleckstrin homology domain interacting protein (PHIP), mRNA
chr12	2176159	2177053	55	25	5.71716e-09	XM_004013554.1:2176115,2176224,110,66	gi|426239386|ref| PREDICTED: Ovis aries retinoblastoma binding protein 5, transcript variant 1 (RBBP5), mRNA	XM_004013555.1:2176115,2176224,110,66	gi|426239388|ref| PREDICTED: Ovis aries retinoblastoma binding protein 5, transcript variant 2 (RBBP5), mRNA
chr13	15172406	15173343	55	25	5.71716e-09	XM_004014652.1:15172772,15172899,128,128	gi|426241647|ref| PREDICTED: Ovis aries CUGBP, Elav-like family member 2 (CELF2), mRNA
chr13	53275591	53276524	55	25	5.71716e-09	XM_004014737.1:53276058,53276203,146,146	gi|426241824|ref| PREDICTED: Ovis aries tumor protein D52-like 2 (TPD52L2), mRNA
chr9	49266302	49267314	55	25	5.71716e-09	XM_004011980.1:49266700,49266876,177,177	gi|426236134|ref| PREDICTED: Ovis aries somatomedin B and thrombospondin, type 1 domain containing (SBSPON), mRNA
chr6	90719060	90720247	41	16	5.91489e-09	XM_004010096.1:90719214,90719383,170,170	gi|426232247|ref| PREDICTED: Ovis aries scavenger receptor class B, member 2 (SCARB2), mRNA
chr1	107961436	107962377	59	28	6.11857e-09	XM_004002643.1:107962274,107962407,134,104	gi|426216894|ref| PREDICTED: Ovis aries spectrin, alpha, erythrocytic 1 (elliptocytosis 2) (SPTA1), mRNA
chr14	52275852	52277045	56	26	6.24026e-09	XM_004015754.1:52276840,52276970,131,131	gi|426243949|ref| PREDICTED: Ovis aries echinoderm microtubule associated protein like 2 (EML2), mRNA	XM_004015754.1:52276414,52276539,126,126	gi|426243949|ref| PREDICTED: Ovis aries echinoderm microtubule associated protein like 2 (EML2), mRNA
chr17	9884944	9886209	56	26	6.24026e-09	XM_004017210.1:9886044,9886191,148,148	gi|426246968|ref| PREDICTED: Ovis aries Rho GTPase activating protein 10, transcript variant 2 (ARHGAP10), mRNA	XM_004017209.1:9886044,9886191,148,148	gi|426246966|ref| PREDICTED: Ovis aries Rho GTPase activating protein 10, transcript variant 1 (ARHGAP10), mRNA
chr25	4676141	4677178	65	32	7.17743e-09	XM_004021602.1:4676847,4677035,189,189	gi|426256033|ref| PREDICTED: Ovis aries disrupted in schizophrenia 1 (DISC1), mRNA
chr3	118774959	118776055	65	32	7.17743e-09	XM_004006230.1:118774961,118775789,829,829	gi|426224234|ref| PREDICTED: Ovis aries transmembrane and tetratricopeptide repeat containing 2 (TMTC2), mRNA
chr7	80401474	80401872	65	32	7.17743e-09	XM_004010765.1:80401572,80401655,84,84	gi|426233621|ref| PREDICTED: Ovis aries regulator of G-protein signaling 6, transcript variant 2 (RGS6), mRNA	XM_004010764.1:80401572,80401655,84,84	gi|426233619|ref| PREDICTED: Ovis aries regulator of G-protein signaling 6, transcript variant 1 (RGS6), mRNA
chr12	63224077	63225709	62	30	7.7508e-09	XM_004013866.1:63225099,63225240,142,142	gi|426240023|ref| PREDICTED: Ovis aries tRNA splicing endonuclease 15 homolog (S. cerevisiae) (TSEN15), mRNA
chr18	32149121	32149816	47	20	8.46191e-09	XM_004018094.1:32148909,32149370,462,250	gi|426248793|ref| PREDICTED: Ovis aries IMP3, U3 small nucleolar ribonucleoprotein, homolog (yeast) (IMP3), mRNA
chr3	211179840	211180469	47	20	8.46191e-09	XM_004006961.1:211179971,211180105,135,135	gi|426225717|ref| PREDICTED: Ovis aries solute carrier family 6 (neurotransmitter transporter, GABA), member 13, transcript variant 1 (SLC6A13), mRNA
chr9	43328055	43329223	47	20	8.46191e-09	XM_004011708.1:43328748,43328983,236,236	gi|426235577|ref| PREDICTED: Ovis aries tripartite motif containing 55, transcript variant 1 (TRIM55), mRNA	XM_004011709.1:43328748,43328983,236,236	gi|426235579|ref| PREDICTED: Ovis aries tripartite motif containing 55, transcript variant 2 (TRIM55), mRNA
chr1	200438441	200439570	53	24	9.53464e-09	XM_004003081.1:200438618,200438765,148,148	gi|426217779|ref| PREDICTED: Ovis aries vacuolar protein sorting 8 homolog (S. cerevisiae), transcript variant 1 (VPS8), mRNA	XM_004003082.1:200438618,200438765,148,148	gi|426217781|ref| PREDICTED: Ovis aries vacuolar protein sorting 8 homolog (S. cerevisiae), transcript variant 2 (VPS8), mRNA
chr15	74845597	74847590	53	24	9.53464e-09	XM_004016443.1:74845987,74846085,99,99	gi|426245384|ref| PREDICTED: Ovis aries autophagy related 13, transcript variant 3 (ATG13), mRNA	XM_004016442.1:74845987,74846085,99,99	gi|426245382|ref| PREDICTED: Ovis aries autophagy related 13, transcript variant 2 (ATG13), mRNA	XM_004016441.1:74845987,74846085,99,99	gi|426245380|ref| PREDICTED: Ovis aries autophagy related 13, transcript variant 1 (ATG13), mRNA	XM_004016443.1:74846889,74846982,94,94	gi|426245384|ref| PREDICTED: Ovis aries autophagy related 13, transcript variant 3 (ATG13), mRNA	XM_004016442.1:74846889,74846982,94,94	gi|426245382|ref| PREDICTED: Ovis aries autophagy related 13, transcript variant 2 (ATG13), mRNA	XM_004016441.1:74846889,74846982,94,94	gi|426245380|ref| PREDICTED: Ovis aries autophagy related 13, transcript variant 1 (ATG13), mRNA	XM_004016443.1:74845569,74845665,97,69	gi|426245384|ref| PREDICTED: Ovis aries autophagy related 13, transcript variant 3 (ATG13), mRNA	XM_004016442.1:74845569,74845665,97,69	gi|426245382|ref| PREDICTED: Ovis aries autophagy related 13, transcript variant 2 (ATG13), mRNA	XM_004016441.1:74845569,74845665,97,69	gi|426245380|ref| PREDICTED: Ovis aries autophagy related 13, transcript variant 1 (ATG13), mRNA
chr23	24774662	24775357	53	24	9.53464e-09	XM_004020613.1:24774836,24775026,191,191	gi|426253970|ref| PREDICTED: Ovis aries kelch-like 14 (Drosophila) (KLHL14), mRNA	XM_004020613.1:24775108,24775266,159,159	gi|426253970|ref| PREDICTED: Ovis aries kelch-like 14 (Drosophila) (KLHL14), mRNA
chr4	63303182	63304039	53	24	9.53464e-09	XM_004007909.1:63303461,63303683,223,223	gi|426227707|ref| PREDICTED: Ovis aries Bardet-Biedl syndrome 9, transcript variant 3 (BBS9), mRNA	XM_004007910.1:63303461,63303683,223,223	gi|426227709|ref| PREDICTED: Ovis aries Bardet-Biedl syndrome 9, transcript variant 4 (BBS9), mRNA	XM_004007907.1:63303461,63303683,223,223	gi|426227703|ref| PREDICTED: Ovis aries Bardet-Biedl syndrome 9, transcript variant 1 (BBS9), mRNA	XM_004007908.1:63303461,63303683,223,223	gi|426227705|ref| PREDICTED: Ovis aries Bardet-Biedl syndrome 9, transcript variant 2 (BBS9), mRNA
chrX	125964881	125966078	36	13	9.72687e-09	XM_004022743.1:125965177,125965359,183,183	gi|426258382|ref| PREDICTED: Ovis aries nuclear RNA export factor 2-like (LOC101120992), mRNA	XM_004022743.1:125965901,125965973,73,73	gi|426258382|ref| PREDICTED: Ovis aries nuclear RNA export factor 2-like (LOC101120992), mRNA
chr17	44187035	44188036	63	31	1.19973e-08	XM_004017549.1:44187383,44187508,126,126	gi|426247661|ref| PREDICTED: Ovis aries leucine rich colipase-like 1 (LRCOL1), mRNA	XM_004017549.1:44187816,44187940,125,125	gi|426247661|ref| PREDICTED: Ovis aries leucine rich colipase-like 1 (LRCOL1), mRNA	XM_004017549.1:44187619,44187742,124,124	gi|426247661|ref| PREDICTED: Ovis aries leucine rich colipase-like 1 (LRCOL1), mRNA	XM_004017549.1:44187274,44187296,23,23	gi|426247661|ref| PREDICTED: Ovis aries leucine rich colipase-like 1 (LRCOL1), mRNA
chr5	63617542	63618535	63	31	1.19973e-08	XM_004009008.1:63617888,63618027,140,140	gi|426229971|ref| PREDICTED: Ovis aries gem (nuclear organelle) associated protein 5 (GEMIN5), mRNA
chr13	76705321	76706318	60	29	1.29638e-08	XM_004014876.1:76705591,76705659,69,69	gi|426242124|ref| PREDICTED: Ovis aries ADP-ribosylation factor guanine nucleotide-exchange factor 2 (brefeldin A-inhibited) (ARFGEF2), mRNA
chr14	33986585	33987268	60	29	1.29638e-08	XM_004015054.1:33986663,33986738,76,76	gi|426242484|ref| PREDICTED: Ovis aries carboxylesterase 2 (CES2), mRNA
chr1	60305211	60306261	48	21	1.32319e-08	XM_004002131.1:60305400,60305558,159,159	gi|426215845|ref| PREDICTED: Ovis aries tubulin tyrosine ligase-like family, member 7 (TTLL7), mRNA
chr15	46239248	46240182	48	21	1.32319e-08	XM_004016216.1:46239379,46240341,963,804	gi|426244921|ref| PREDICTED: Ovis aries olfactory receptor 52W1-like (LOC101119417), mRNA
chr7	58822813	58823895	48	21	1.32319e-08	XM_004011024.1:58823732,58823854,123,123	gi|426234170|ref| PREDICTED: Ovis aries fibrillin 1 (FBN1), mRNA
chr1	40038845	40039778	57	27	1.36805e-08	XM_004002047.1:40039265,40039371,107,107	gi|426215675|ref| PREDICTED: Ovis aries Janus kinase 1 (JAK1), mRNA
chr14	58512678	58513655	57	27	1.36805e-08	XM_004015864.1:58512819,58513191,373,373	gi|426244197|ref| PREDICTED: Ovis aries cationic amino acid transporter 3-like (LOC101113879), mRNA
chr2	206480900	206481819	57	27	1.36805e-08	XM_004004847.1:206481352,206481654,303,303	gi|426221395|ref| PREDICTED: Ovis aries par-3 partitioning defective 3 homolog B (C. elegans), transcript variant 1 (PARD3B), mRNA	XM_004004849.1:206481352,206481654,303,303	gi|426221399|ref| PREDICTED: Ovis aries par-3 partitioning defective 3 homolog B (C. elegans), transcript variant 3 (PARD3B), mRNA	XM_004004850.1:206481352,206481654,303,303	gi|426221401|ref| PREDICTED: Ovis aries par-3 partitioning defective 3 homolog B (C. elegans), transcript variant 4 (PARD3B), mRNA
chr5	44945684	44946885	57	27	1.36805e-08	XM_004008815.1:44946193,44946595,403,403	gi|426229573|ref| PREDICTED: Ovis aries SMAD family member 5 (SMAD5), mRNA
chr22	20577007	20578317	51	23	1.39146e-08	XM_004020112.1:20577479,20577523,45,45	gi|426252940|ref| PREDICTED: Ovis aries hypoxia inducible factor 1, alpha subunit inhibitor (HIF1AN), mRNA
chr24	20239908	20240909	51	23	1.39146e-08	XM_004021194.1:20240452,20240642,191,191	gi|426255188|ref| PREDICTED: Ovis aries otoancorin (OTOA), mRNA
chr18	28164692	28165590	54	25	1.40345e-08	XM_004018082.1:28164926,28165028,103,103	gi|426248767|ref| PREDICTED: Ovis aries proprotein convertase subtilisin/kexin type 6 (PCSK6), mRNA
chr19	36022218	36023058	54	25	1.40345e-08	XM_004018343.1:36022632,36022723,92,92	gi|426249308|ref| PREDICTED: Ovis aries membrane associated guanylate kinase, WW and PDZ domain containing 1, transcript variant 2 (MAGI1), mRNA	XM_004018342.1:36022632,36022723,92,92	gi|426249306|ref| PREDICTED: Ovis aries membrane associated guanylate kinase, WW and PDZ domain containing 1, transcript variant 1 (MAGI1), mRNA
chr2	204131569	204132744	40	16	1.64304e-08	XM_004004843.1:204131669,204131793,125,125	gi|426221387|ref| PREDICTED: Ovis aries neurobeachin-like 1, transcript variant 1 (NBEAL1), mRNA	XM_004004844.1:204131669,204131793,125,125	gi|426221389|ref| PREDICTED: Ovis aries neurobeachin-like 1, transcript variant 2 (NBEAL1), mRNA
chrX	124566163	124567214	40	16	1.64304e-08	XM_004022473.1:124565937,124567104,1168,942	gi|426257824|ref| PREDICTED: Ovis aries Nik related kinase (NRK), mRNA
chr1	96431919	96432858	61	30	1.80254e-08	XM_004002392.1:96432405,96432573,169,169	gi|426216378|ref| PREDICTED: Ovis aries notch 2 (NOTCH2), mRNA
chr12	62731151	62731771	61	30	1.80254e-08	XM_004013861.1:62731526,62731608,83,83	gi|426240013|ref| PREDICTED: Ovis aries neutrophil cytosolic factor 2, transcript variant 2 (NCF2), mRNA	XM_004013862.1:62731526,62731608,83,83	gi|426240015|ref| PREDICTED: Ovis aries neutrophil cytosolic factor 2, transcript variant 3 (NCF2), mRNA	XM_004013860.1:62731526,62731608,83,83	gi|426240011|ref| PREDICTED: Ovis aries neutrophil cytosolic factor 2, transcript variant 1 (NCF2), mRNA
chr8	389579	391233	61	30	1.80254e-08	XM_004011463.1:390333,390498,166,166	gi|426235066|ref| PREDICTED: Ovis aries CD109 molecule (CD109), mRNA
chr2	185655516	185656321	45	19	1.92566e-08	XM_004004763.1:185656033,185656200,168,168	gi|426221227|ref| PREDICTED: Ovis aries cytoplasmic linker associated protein 1, transcript variant 1 (CLASP1), mRNA	XM_004004766.1:185656033,185656200,168,168	gi|426221233|ref| PREDICTED: Ovis aries cytoplasmic linker associated protein 1, transcript variant 4 (CLASP1), mRNA	XM_004004764.1:185656033,185656200,168,168	gi|426221229|ref| PREDICTED: Ovis aries cytoplasmic linker associated protein 1, transcript variant 2 (CLASP1), mRNA	XM_004004768.1:185656033,185656200,168,168	gi|426221237|ref| PREDICTED: Ovis aries cytoplasmic linker associated protein 1, transcript variant 6 (CLASP1), mRNA	XM_004004765.1:185656033,185656200,168,168	gi|426221231|ref| PREDICTED: Ovis aries cytoplasmic linker associated protein 1, transcript variant 3 (CLASP1), mRNA	XM_004004767.1:185656033,185656200,168,168	gi|426221235|ref| PREDICTED: Ovis aries cytoplasmic linker associated protein 1, transcript variant 5 (CLASP1), mRNA
chr2	222525873	222526534	45	19	1.92566e-08	XM_004004957.1:222525984,222526193,210,210	gi|426221618|ref| PREDICTED: Ovis aries EPH receptor A4, transcript variant 1 (EPHA4), mRNA	XM_004004959.1:222525984,222526193,210,210	gi|426221622|ref| PREDICTED: Ovis aries EPH receptor A4, transcript variant 3 (EPHA4), mRNA	XM_004004958.1:222525984,222526193,210,210	gi|426221620|ref| PREDICTED: Ovis aries EPH receptor A4, transcript variant 2 (EPHA4), mRNA
chr9	44950919	44951725	58	28	1.93772e-08	XM_004011725.1:44951396,44951481,86,86	gi|426235611|ref| PREDICTED: Ovis aries phosphatidylinositol-3,4,5-trisphosphate-dependent Rac exchange factor 2 (PREX2), mRNA
chr20	19993556	19994720	43	18	1.96674e-08	XM_004018867.1:19994006,19994150,145,145	gi|426250382|ref| PREDICTED: Ovis aries phospholipase A2, group VII (platelet-activating factor acetylhydrolase, plasma) (PLA2G7), mRNA	XM_004018867.1:19994601,19994722,122,120	gi|426250382|ref| PREDICTED: Ovis aries phospholipase A2, group VII (platelet-activating factor acetylhydrolase, plasma) (PLA2G7), mRNA
chr1	259720057	259721050	55	26	2.03096e-08	NM_001078652.1:259720322,259720328,7,7	gi|118403287|ref| Ovis aries myxovirus (influenza virus) resistance 2 (mouse) (MX2), mRNA
chr2	28373552	28374234	55	26	2.03096e-08	XM_004004072.1:28373947,28374083,137,137	gi|426219830|ref| PREDICTED: Ovis aries FYVE, RhoGEF and PH domain containing 3 (FGD3), mRNA
chr3	28707170	28708414	55	26	2.03096e-08	XM_004007218.1:28707820,28707965,146,146	gi|426226260|ref| PREDICTED: Ovis aries apolipoprotein B (including Ag(x) antigen) (APOB), mRNA
chr1	104895684	104897424	46	20	2.19528e-08	XM_004002619.1:104896553,104896675,123,123	gi|426216845|ref| PREDICTED: Ovis aries TSSK6 activating co-chaperone (TSACC), mRNA
chr2	100692297	100693486	46	20	2.19528e-08	XM_004004430.1:100692124,100692831,708,535	gi|426220552|ref| PREDICTED: Ovis aries transmembrane protein 215 (TMEM215), mRNA
chr20	9211321	9212417	46	20	2.19528e-08	XM_004019186.1:9211816,9211912,97,97	gi|426251030|ref| PREDICTED: Ovis aries t-complex 11, testis-specific (TCP11), partial mRNA
chr3	129722098	129722742	46	20	2.19528e-08	XM_004006258.1:129722054,129722511,458,414	gi|426224293|ref| PREDICTED: Ovis aries suppressor of cytokine signaling 2 (SOCS2), mRNA
chr7	41629435	41630649	46	20	2.19528e-08	XM_004010524.1:41629922,41630096,175,175	gi|426233135|ref| PREDICTED: Ovis aries FERM domain containing 6, transcript variant 1 (FRMD6), mRNA	XM_004010525.1:41629922,41630096,175,175	gi|426233137|ref| PREDICTED: Ovis aries FERM domain containing 6, transcript variant 2 (FRMD6), mRNA
chr7	62261113	62261885	59	29	3.01581e-08	XM_004011029.1:62261400,62261485,86,86	gi|426234180|ref| PREDICTED: Ovis aries dual oxidase 1 (DUOX1), mRNA	XM_004011029.1:62261536,62261614,79,79	gi|426234180|ref| PREDICTED: Ovis aries dual oxidase 1 (DUOX1), mRNA	XM_004011029.1:62261807,62261890,84,79	gi|426234180|ref| PREDICTED: Ovis aries dual oxidase 1 (DUOX1), mRNA
chr1	34612527	34613381	49	22	3.14742e-08	XM_004002024.1:34612976,34613117,142,142	gi|426215629|ref| PREDICTED: Ovis aries cytochrome P450 2J2-like (LOC101104943), mRNA	XM_004002024.1:34612437,34612624,188,98	gi|426215629|ref| PREDICTED: Ovis aries cytochrome P450 2J2-like (LOC101104943), mRNA
chr19	42549545	42550774	49	22	3.14742e-08	XM_004018623.1:42550026,42550229,204,204	gi|426249873|ref| PREDICTED: Ovis aries chromosome 19 open reading frame, human C3orf67 (C19H3orf67), mRNA
chr23	25844955	25845933	49	22	3.14742e-08	NM_001009800.1:25845294,25845424,131,131	gi|57526650|ref| Ovis aries transthyretin (TTR), mRNA
chr3	161574417	161575271	49	22	3.14742e-08	XM_004006513.1:161575099,161575287,189,173	gi|426224810|ref| PREDICTED: Ovis aries advillin (AVIL), mRNA
chr1	118149058	118150288	52	24	3.15669e-08	XM_004003735.1:118149917,118149993,77,77	gi|426219132|ref| PREDICTED: Ovis aries adenylate cyclase 10 (soluble) (ADCY10), mRNA
chr1	237083720	237084645	52	24	3.15669e-08	XM_004003268.1:237084064,237084555,492,492	gi|426218158|ref| PREDICTED: Ovis aries Hermansky-Pudlak syndrome 3, transcript variant 1 (HPS3), mRNA
chr11	24022960	24024334	52	24	3.15669e-08	XM_004013265.1:24023942,24024105,164,164	gi|426238756|ref| PREDICTED: Ovis aries integrin, alpha E (antigen CD103, human mucosal lymphocyte antigen 1; alpha polypeptide) (ITGAE), mRNA
chr3	23892354	23893253	52	24	3.15669e-08	XM_004005694.1:23892730,23892918,189,189	gi|426223155|ref| PREDICTED: Ovis aries DEAD (Asp-Glu-Ala-Asp) box helicase 1, transcript variant 1 (DDX1), mRNA	XM_004005695.1:23892730,23892918,189,189	gi|426223157|ref| PREDICTED: Ovis aries DEAD (Asp-Glu-Ala-Asp) box helicase 1, transcript variant 2 (DDX1), mRNA
chr5	16655357	16656255	52	24	3.15669e-08	XM_004009348.1:16656142,16656264,123,114	gi|426230689|ref| PREDICTED: Ovis aries protein tyrosine phosphatase, receptor type, S (PTPRS), mRNA
chr7	20632235	20633093	52	24	3.15669e-08	XM_004010314.1:20632744,20632830,87,87	gi|426232707|ref| PREDICTED: Ovis aries proteasome (prosome, macropain) activator subunit 1 (PA28 alpha) (PSME1), mRNA	XM_004010314.1:20632492,20632572,81,81	gi|426232707|ref| PREDICTED: Ovis aries proteasome (prosome, macropain) activator subunit 1 (PA28 alpha) (PSME1), mRNA	XM_004010314.1:20632904,20632958,55,55	gi|426232707|ref| PREDICTED: Ovis aries proteasome (prosome, macropain) activator subunit 1 (PA28 alpha) (PSME1), mRNA	XM_004010314.1:20633048,20633115,68,46	gi|426232707|ref| PREDICTED: Ovis aries proteasome (prosome, macropain) activator subunit 1 (PA28 alpha) (PSME1), mRNA
chr15	5714116	5715020	47	21	3.3692e-08	NM_001136491.1:5714726,5714887,162,162	gi|211063450|ref| Ovis aries matrix metallopeptidase 7 (matrilysin, uterine) (MMP7), mRNA	NM_001136491.1:5714463,5714591,129,129	gi|211063450|ref| Ovis aries matrix metallopeptidase 7 (matrilysin, uterine) (MMP7), mRNA
chr15	30256223	30257173	47	21	3.3692e-08	XM_004023234.1:30257112,30257134,23,23	gi|426245655|ref| PREDICTED: Ovis aries OAF homolog (Drosophila) (OAF), mRNA
chr15	49539764	49540560	47	21	3.3692e-08	XM_004016272.1:49540202,49540366,165,165	gi|426245036|ref| PREDICTED: Ovis aries post-GPI attachment to proteins 2 (PGAP2), mRNA
chr17	70179686	70180679	47	21	3.3692e-08	XM_004017658.1:70179910,70179942,33,33	gi|426247891|ref| PREDICTED: Ovis aries uncharacterized LOC101106716 (LOC101106716), mRNA
chr8	18032066	18033278	47	21	3.3692e-08	XM_004011161.1:18031650,18032900,1251,835	gi|426234452|ref| PREDICTED: Ovis aries glycylpeptide N-tetradecanoyltransferase 1-like (LOC101122794), mRNA
chr8	54667875	54668758	47	21	3.3692e-08	XM_004011508.1:54668052,54668195,144,144	gi|426235156|ref| PREDICTED: Ovis aries laminin, alpha 2 (LAMA2), mRNA
chr4	66359684	66361283	53	25	3.3987e-08	XM_004007933.1:66359941,66360143,203,203	gi|426227756|ref| PREDICTED: Ovis aries secernin 1 (SCRN1), mRNA	XM_004007933.1:66361041,66361235,195,195	gi|426227756|ref| PREDICTED: Ovis aries secernin 1 (SCRN1), mRNA
chr2	183240445	183241304	50	23	3.4502e-08	XM_004004749.1:183240584,183240790,207,207	gi|426221199|ref| PREDICTED: Ovis aries macrophage receptor with collagenous structure (MARCO), mRNA	XM_004004749.1:183240901,183240936,36,36	gi|426221199|ref| PREDICTED: Ovis aries macrophage receptor with collagenous structure (MARCO), mRNA
chr3	80585071	80586173	50	23	3.4502e-08	XM_004005993.1:80585982,80586076,95,95	gi|426223760|ref| PREDICTED: Ovis aries thyroid adenoma associated (THADA), mRNA
chr6	40045002	40045715	50	23	3.4502e-08	XM_004009727.1:40045541,40045567,27,27	gi|426231498|ref| PREDICTED: Ovis aries Slit2, transcript variant 5 (LOC100125611), mRNA
chr9	46612344	46613355	50	23	3.4502e-08	XM_004023269.1:46612815,46613079,265,265	gi|426236126|ref| PREDICTED: Ovis aries PR domain containing 14 (PRDM14), mRNA
chr12	33096792	33097706	41	17	4.48509e-08	XM_004013662.1:33097509,33097615,107,107	gi|426239606|ref| PREDICTED: Ovis aries microtubule-associated proteins 1A/1B light chain 3C-like (LOC101120002), mRNA
chr1	205967926	205969088	57	28	4.53e-08	XM_004023285.1:205968092,205968149,58,58	gi|426217887|ref| PREDICTED: Ovis aries zinc finger protein 639 (ZNF639), mRNA
chr2	204367701	204368938	57	28	4.53e-08	XM_004005409.1:204368268,204368378,111,111	gi|426222562|ref| PREDICTED: Ovis aries Ras association (RalGDS/AF-6) and pleckstrin homology domains 1 (RAPH1), mRNA
chr21	39623683	39624324	57	28	4.53e-08	XM_004019855.1:39623804,39623927,124,124	gi|426252403|ref| PREDICTED: Ovis aries chromosome 21 open reading frame, human C11orf9 (C21H11orf9), mRNA
chr11	26479978	26481191	54	26	4.844e-08	XM_004012629.1:26480695,26480851,157,157	gi|426237459|ref| PREDICTED: Ovis aries asialoglycoprotein receptor 2, transcript variant 3 (ASGR2), mRNA	XM_004012628.1:26480695,26480851,157,157	gi|426237457|ref| PREDICTED: Ovis aries asialoglycoprotein receptor 2, transcript variant 2 (ASGR2), mRNA	XM_004012630.1:26480695,26480851,157,157	gi|426237461|ref| PREDICTED: Ovis aries asialoglycoprotein receptor 2, transcript variant 4 (ASGR2), mRNA	XM_004012627.1:26480695,26480851,157,157	gi|426237455|ref| PREDICTED: Ovis aries asialoglycoprotein receptor 2, transcript variant 1 (ASGR2), mRNA	XM_004012629.1:26481101,26481207,107,91	gi|426237459|ref| PREDICTED: Ovis aries asialoglycoprotein receptor 2, transcript variant 3 (ASGR2), mRNA	XM_004012628.1:26481101,26481207,107,91	gi|426237457|ref| PREDICTED: Ovis aries asialoglycoprotein receptor 2, transcript variant 2 (ASGR2), mRNA	XM_004012630.1:26481101,26481207,107,91	gi|426237461|ref| PREDICTED: Ovis aries asialoglycoprotein receptor 2, transcript variant 4 (ASGR2), mRNA	XM_004012627.1:26481101,26481207,107,91	gi|426237455|ref| PREDICTED: Ovis aries asialoglycoprotein receptor 2, transcript variant 1 (ASGR2), mRNA
chr7	33771177	33772155	54	26	4.844e-08	XM_004010459.1:33771502,33771624,123,123	gi|426233005|ref| PREDICTED: Ovis aries calcineurin-like EF hand protein 1, transcript variant 1 (CHP1), mRNA	XM_004010460.1:33771502,33771624,123,123	gi|426233007|ref| PREDICTED: Ovis aries calcineurin-like EF hand protein 1, transcript variant 2 (CHP1), mRNA	XM_004010459.1:33771772,33771825,54,54	gi|426233005|ref| PREDICTED: Ovis aries calcineurin-like EF hand protein 1, transcript variant 1 (CHP1), mRNA	XM_004010460.1:33771772,33771825,54,54	gi|426233007|ref| PREDICTED: Ovis aries calcineurin-like EF hand protein 1, transcript variant 2 (CHP1), mRNA
chr13	26885466	26886233	44	19	4.99409e-08	XM_004014230.1:26886086,26886216,131,131	gi|426240794|ref| PREDICTED: Ovis aries optineurin (OPTN), mRNA
chr7	64984402	64985433	44	19	4.99409e-08	XM_004010672.1:64984537,64984627,91,91	gi|426233431|ref| PREDICTED: Ovis aries kinectin 1 (kinesin receptor), transcript variant 5 (KTN1), mRNA	XM_004010668.1:64984537,64984627,91,91	gi|426233423|ref| PREDICTED: Ovis aries kinectin 1 (kinesin receptor), transcript variant 1 (KTN1), mRNA	XM_004010671.1:64984537,64984627,91,91	gi|426233429|ref| PREDICTED: Ovis aries kinectin 1 (kinesin receptor), transcript variant 4 (KTN1), mRNA	XM_004010669.1:64984537,64984627,91,91	gi|426233425|ref| PREDICTED: Ovis aries kinectin 1 (kinesin receptor), transcript variant 2 (KTN1), mRNA	XM_004010670.1:64984537,64984627,91,91	gi|426233427|ref| PREDICTED: Ovis aries kinectin 1 (kinesin receptor), transcript variant 3 (KTN1), mRNA	XM_004010673.1:64984537,64984627,91,91	gi|426233433|ref| PREDICTED: Ovis aries kinectin 1 (kinesin receptor), transcript variant 6 (KTN1), mRNA	XM_004010674.1:64984537,64984627,91,91	gi|426233435|ref| PREDICTED: Ovis aries kinectin 1 (kinesin receptor), transcript variant 7 (KTN1), mRNA
chr12	4026378	4027333	39	16	6.26309e-08	XM_004013965.1:4026749,4026874,126,126	gi|426240226|ref| PREDICTED: Ovis aries Fc receptor, IgA, IgM, high affinity (FCAMR), mRNA
chr15	18044934	18045846	39	16	6.26309e-08	XM_004016001.1:18045179,18045235,57,57	gi|426244480|ref| PREDICTED: Ovis aries DEAD (Asp-Glu-Ala-Asp) box polypeptide 10 (DDX10), mRNA
chr2	23744417	23745640	39	16	6.26309e-08	XM_004005226.1:23745038,23745101,64,64	gi|426222172|ref| PREDICTED: Ovis aries SHC (Src homology 2 domain containing) transforming protein 3 (SHC3), mRNA
chr10	33316694	33317545	42	18	7.14445e-08	XM_004012156.1:33317351,33317423,73,73	gi|426236498|ref| PREDICTED: Ovis aries cyclin-dependent kinase 8 (CDK8), mRNA
chr22	18518606	18519439	42	18	7.14445e-08	XM_004020093.1:18518667,18520466,1800,773	gi|426252902|ref| PREDICTED: Ovis aries R3H domain and coiled-coil containing 1-like (R3HCC1L), mRNA
chr9	14084834	14086053	42	18	7.14445e-08	XM_004023596.1:14085077,14085155,79,79	gi|426235996|ref| PREDICTED: Ovis aries chromosome 9 open reading frame, human C8orf73 (C9H8orf73), mRNA
chr9	67556374	67557225	42	18	7.14445e-08	XM_004011780.1:67556976,67557320,345,250	gi|426235721|ref| PREDICTED: Ovis aries polycystic kidney and hepatic disease 1 (autosomal recessive)-like 1 (PKHD1L1), mRNA
chrX	49396017	49396676	42	18	7.14445e-08	XM_004022063.1:49396120,49396298,179,179	gi|426256975|ref| PREDICTED: Ovis aries HECT, UBA and WWE domain containing 1, E3 ubiquitin protein ligase (HUWE1), mRNA	XM_004022063.1:49396563,49396652,90,90	gi|426256975|ref| PREDICTED: Ovis aries HECT, UBA and WWE domain containing 1, E3 ubiquitin protein ligase (HUWE1), mRNA
chr5	31968251	31968897	51	24	7.62115e-08	XM_004008688.1:31968399,31968964,566,499	gi|426229316|ref| PREDICTED: Ovis aries tumor necrosis factor, alpha-induced protein 8, transcript variant 2 (TNFAIP8), mRNA	XM_004008687.1:31968399,31968964,566,499	gi|426229314|ref| PREDICTED: Ovis aries tumor necrosis factor, alpha-induced protein 8, transcript variant 1 (TNFAIP8), mRNA
chr7	19735339	19735919	51	24	7.62115e-08	XM_004010888.1:19735591,19735749,159,159	gi|426233882|ref| PREDICTED: Ovis aries neogenin 1 (NEO1), mRNA
chr7	66827040	66827657	51	24	7.62115e-08	XM_004010679.1:66827273,66827492,220,220	gi|426233445|ref| PREDICTED: Ovis aries solute carrier family 35, member F4 (SLC35F4), mRNA
chrX	14114622	14115922	51	24	7.62115e-08	XM_004021936.1:14114892,14114988,97,97	gi|426256719|ref| PREDICTED: Ovis aries CTP synthase 2 (CTPS2), mRNA
chr15	72354038	72354783	45	20	7.64671e-08	XM_004016736.1:72353992,72354092,101,55	gi|426245993|ref| PREDICTED: Ovis aries 1-aminocyclopropane-1-carboxylate synthase homolog (Arabidopsis)(non-functional)-like (ACCSL), mRNA
chr20	16609886	16610770	45	20	7.64671e-08	XM_004018825.1:16610384,16610547,164,164	gi|426250298|ref| PREDICTED: Ovis aries ribosomal protein L7-like 1 (RPL7L1), mRNA
chr9	74233265	74234079	45	20	7.64671e-08	XM_004011801.1:74233841,74233942,102,102	gi|426235763|ref| PREDICTED: Ovis aries antizyme inhibitor 1, transcript variant 1 (AZIN1), mRNA	XM_004011802.1:74233841,74233942,102,102	gi|426235765|ref| PREDICTED: Ovis aries antizyme inhibitor 1, transcript variant 2 (AZIN1), mRNA
chr2	116248185	116249090	48	22	7.78674e-08	XM_004004484.1:116248936,116249086,151,151	gi|426220662|ref| PREDICTED: Ovis aries UDP-glucose glycoprotein glucosyltransferase 1 (UGGT1), mRNA
chrX	125018963	125020149	48	22	7.78674e-08	XM_004022474.1:125019421,125019524,104,104	gi|426257826|ref| PREDICTED: Ovis aries synaptotagmin-like 4 (SYTL4), mRNA	XM_004022474.1:125019637,125019727,91,91	gi|426257826|ref| PREDICTED: Ovis aries synaptotagmin-like 4 (SYTL4), mRNA
scaffold002833	45489	46231	48	22	7.78674e-08	XM_004022782.1:45849,46024,176,176	gi|426258462|ref| PREDICTED: Ovis aries renin binding protein (RENBP), partial mRNA
chr16	8581552	8582660	46	21	8.45219e-08	XM_004016895.1:8581608,8581719,112,112	gi|426246322|ref| PREDICTED: Ovis aries FCH domain only 2, transcript variant 2 (FCHO2), mRNA	XM_004016894.1:8581608,8581719,112,112	gi|426246320|ref| PREDICTED: Ovis aries FCH domain only 2, transcript variant 1 (FCHO2), mRNA
chr16	41176990	41177655	46	21	8.45219e-08	XM_004023372.1:41177525,41177636,112,112	gi|426246814|ref| PREDICTED: Ovis aries zinc finger RNA binding protein (ZFR), partial mRNA
chr21	37207138	37208289	46	21	8.45219e-08	XM_004019566.1:37207702,37207843,142,142	gi|426251811|ref| PREDICTED: Ovis aries pregnancy-associated glycoprotein 1-like (LOC101102348), mRNA	XM_004019566.1:37207516,37207614,99,99	gi|426251811|ref| PREDICTED: Ovis aries pregnancy-associated glycoprotein 1-like (LOC101102348), mRNA
chr8	1857900	1858823	46	21	8.45219e-08	XM_004011109.1:1858354,1858626,273,273	gi|426234348|ref| PREDICTED: Ovis aries collagen, type XII, alpha 1 (COL12A1), mRNA
chr2	36733791	36734705	52	25	1.08129e-07	XM_004004124.1:36734193,36734251,59,59	gi|426219934|ref| PREDICTED: Ovis aries dynactin 3 (p22) (DCTN3), mRNA
chr23	37223283	37224606	49	23	1.13204e-07	XM_004020497.1:37223188,37223393,206,111	gi|426253730|ref| PREDICTED: Ovis aries NDC80 kinetochore complex component homolog (S. cerevisiae) (NDC80), mRNA
chr3	196746033	196747164	49	23	1.13204e-07	XM_004006810.1:196746208,196746259,52,52	gi|426225409|ref| PREDICTED: Ovis aries RERG/RAS-like (RERGL), mRNA
chr7	11242489	11243283	49	23	1.13204e-07	XM_004010220.1:11242993,11243073,81,81	gi|426232517|ref| PREDICTED: Ovis aries proteasome (prosome, macropain) 26S subunit, ATPase, 6 (PSMC6), mRNA	XM_004010220.1:11243218,11243338,121,66	gi|426232517|ref| PREDICTED: Ovis aries proteasome (prosome, macropain) 26S subunit, ATPase, 6 (PSMC6), mRNA
chr8	68804753	68805462	49	23	1.13204e-07	XM_004011396.1:68804903,68805073,171,171	gi|426234930|ref| PREDICTED: Ovis aries utrophin (UTRN), mRNA
chr9	22962418	22963329	49	23	1.13204e-07	XM_004011939.1:22962619,22962763,145,145	gi|426236050|ref| PREDICTED: Ovis aries adenylate cyclase 8 (brain) (ADCY8), mRNA
chr1	12115583	12116779	53	26	1.13921e-07	XM_004003485.1:12116239,12116354,116,116	gi|426218606|ref| PREDICTED: Ovis aries MYST/Esa1-associated factor 6 (MEAF6), mRNA
chr11	30758215	30759948	53	26	1.13921e-07	XM_004013311.1:30759273,30759517,245,245	gi|426238864|ref| PREDICTED: Ovis aries myocardin (MYOCD), mRNA
chr14	48566116	48567196	53	26	1.13921e-07	XM_004015690.1:48566965,48567106,142,142	gi|426243805|ref| PREDICTED: Ovis aries Fc fragment of IgG binding protein (FCGBP), mRNA
chr7	17378496	17379952	53	26	1.13921e-07	XM_004010273.1:17379342,17379430,89,89	gi|426232625|ref| PREDICTED: Ovis aries uveal autoantigen with coiled-coil domains and ankyrin repeats protein-like, transcript variant 1 (LOC101107524), mRNA	XM_004010274.1:17379342,17379430,89,89	gi|426232627|ref| PREDICTED: Ovis aries uveal autoantigen with coiled-coil domains and ankyrin repeats protein-like, transcript variant 2 (LOC101107524), mRNA
chrX	35635459	35636019	53	26	1.13921e-07	XM_004022575.1:35635672,35635693,22,22	gi|426258032|ref| PREDICTED: Ovis aries sushi-repeat containing protein, X-linked (SRPX), mRNA
chr1	93443219	93444661	40	17	1.1838e-07	XM_004003616.1:93444452,93444633,182,182	gi|426218884|ref| PREDICTED: Ovis aries prostaglandin F2 receptor negative regulator (PTGFRN), mRNA
chr17	40447680	40448529	40	17	1.1838e-07	XM_004017285.1:40447813,40447910,98,98	gi|426247118|ref| PREDICTED: Ovis aries transmembrane protein 144 (TMEM144), mRNA
chr1	201803537	201804589	43	19	1.27525e-07	XM_004003107.1:201803822,201804271,450,450	gi|426217831|ref| PREDICTED: Ovis aries kelch-like 6 (Drosophila) (KLHL6), mRNA
chr11	46942221	46943131	43	19	1.27525e-07	XM_004013015.1:46942738,46942809,72,72	gi|426238242|ref| PREDICTED: Ovis aries tetratricopeptide repeat, ankyrin repeat and coiled-coil containing 2 (TANC2), mRNA
chr14	24738301	24739765	43	19	1.27525e-07	XM_004015561.1:24739156,24739300,145,145	gi|426243535|ref| PREDICTED: Ovis aries heat shock factor-binding protein 1-like (LOC101119663), mRNA	XM_004015561.1:24738584,24738656,73,73	gi|426243535|ref| PREDICTED: Ovis aries heat shock factor-binding protein 1-like (LOC101119663), mRNA	XM_004015561.1:24738737,24738788,52,52	gi|426243535|ref| PREDICTED: Ovis aries heat shock factor-binding protein 1-like (LOC101119663), mRNA
chr16	51378453	51379344	43	19	1.27525e-07	XM_004017076.1:51378678,51378931,254,254	gi|426246689|ref| PREDICTED: Ovis aries cadherin 12, type 2 (N-cadherin 2) (CDH12), mRNA
chr20	20128175	20129346	43	19	1.27525e-07	XM_004018868.1:20128549,20128761,213,213	gi|426250384|ref| PREDICTED: Ovis aries G protein-coupled receptor 116 (GPR116), mRNA
chr25	29270799	29271619	43	19	1.27525e-07	XM_004021469.1:29271301,29271471,171,171	gi|426255763|ref| PREDICTED: Ovis aries annexin A7, transcript variant 1 (ANXA7), mRNA	XM_004021470.1:29271301,29271471,171,171	gi|426255765|ref| PREDICTED: Ovis aries annexin A7, transcript variant 2 (ANXA7), mRNA
chr3	38119218	38119985	43	19	1.27525e-07	XM_004005807.1:38119649,38119857,209,209	gi|426223385|ref| PREDICTED: Ovis aries chromosome 3 open reading frame, human C2orf42, transcript variant 1 (C3H2orf42), mRNA	XM_004005808.1:38119649,38119857,209,209	gi|426223387|ref| PREDICTED: Ovis aries chromosome 3 open reading frame, human C2orf42, transcript variant 2 (C3H2orf42), mRNA
chr11	38895778	38896645	50	24	1.81317e-07	XM_004013372.1:38895917,38896025,109,109	gi|426238995|ref| PREDICTED: Ovis aries myeloid/lymphoid or mixed-lineage leukemia (trithorax homolog, Drosophila); translocated to, 6 (MLLT6), mRNA
chr1	213703525	213704403	41	18	1.84524e-07	XM_004003840.1:213704262,213704420,159,142	gi|426219350|ref| PREDICTED: Ovis aries transmembrane protein 212 (TMEM212), mRNA
chr13	29189011	29190022	41	18	1.84524e-07	XM_004014681.1:29189471,29189690,220,220	gi|426241705|ref| PREDICTED: Ovis aries integrin, alpha 8 (ITGA8), mRNA
chr2	207596217	207597432	41	18	1.84524e-07	XM_004005411.1:207597131,207597242,112,112	gi|426222566|ref| PREDICTED: Ovis aries ADAM metallopeptidase domain 23 (ADAM23), partial mRNA
chr22	18539562	18540668	41	18	1.84524e-07	XM_004020093.1:18540340,18540435,96,96	gi|426252902|ref| PREDICTED: Ovis aries R3H domain and coiled-coil containing 1-like (R3HCC1L), mRNA
chr5	19346739	19348004	41	18	1.84524e-07	XM_004008637.1:19347673,19347862,190,190	gi|426229214|ref| PREDICTED: Ovis aries RAD50 homolog (S. cerevisiae) (RAD50), mRNA
chr7	4241102	4241950	41	18	1.84524e-07	XM_004010182.1:4241355,4241591,237,237	gi|426232441|ref| PREDICTED: Ovis aries transmembrane emp24 domain-containing protein 7-like, transcript variant 1 (LOC101106591), mRNA	XM_004010185.1:4241464,4241591,128,128	gi|426232447|ref| PREDICTED: Ovis aries transmembrane emp24 domain-containing protein 7-like, transcript variant 4 (LOC101106591), mRNA	XM_004010184.1:4241464,4241591,128,128	gi|426232445|ref| PREDICTED: Ovis aries transmembrane emp24 domain-containing protein 7-like, transcript variant 3 (LOC101106591), mRNA
chr1	128912221	128913353	47	22	1.8975e-07	XM_004003751.1:128912693,128912845,153,153	gi|426219166|ref| PREDICTED: Ovis aries junctional adhesion molecule 2 (JAM2), mRNA
chr8	73760914	73761456	47	22	1.8975e-07	XM_004011408.1:73760899,73761050,152,137	gi|426234954|ref| PREDICTED: Ovis aries nucleoporin 43kDa (NUP43), mRNA
chr1	206358601	206359595	44	20	1.91467e-07	XM_004003138.1:206358879,206359074,196,196	gi|426217897|ref| PREDICTED: Ovis aries potassium large conductance calcium-activated channel subfamily M beta member 2, transcript variant 2 (KCNMB2), mRNA	XM_004003137.1:206358879,206359074,196,196	gi|426217895|ref| PREDICTED: Ovis aries potassium large conductance calcium-activated channel subfamily M beta member 2, transcript variant 1 (KCNMB2), mRNA
chr11	20979311	20980036	44	20	1.91467e-07	XM_004012525.1:20979950,20980017,68,68	gi|426237249|ref| PREDICTED: Ovis aries bleomycin hydrolase (BLMH), mRNA
chr15	42504456	42505177	44	20	1.91467e-07	XM_004016163.1:42504945,42505172,228,228	gi|426244813|ref| PREDICTED: Ovis aries SWAP switching B-cell complex 70kDa subunit (SWAP70), mRNA
chr16	2189257	2190154	44	20	1.91467e-07	XM_004016859.1:2189908,2189999,92,92	gi|426246250|ref| PREDICTED: Ovis aries lymphocyte cytosolic protein 2 (SH2 domain containing leukocyte protein of 76kDa) (LCP2), mRNA	XM_004016859.1:2189232,2189309,78,53	gi|426246250|ref| PREDICTED: Ovis aries lymphocyte cytosolic protein 2 (SH2 domain containing leukocyte protein of 76kDa) (LCP2), mRNA
chr1	65451185	65452018	51	25	2.53226e-07	XM_004002168.1:65451826,65451902,77,77	gi|426215919|ref| PREDICTED: Ovis aries protein kinase N2 (PKN2), mRNA
chr17	55774009	55774948	51	25	2.53226e-07	XM_004017376.1:55774858,55774908,51,51	gi|426247301|ref| PREDICTED: Ovis aries serine/arginine repetitive matrix 4 (SRRM4), mRNA
chr22	20525718	20526834	51	25	2.53226e-07	XM_004020313.1:20526557,20526865,309,278	gi|426253354|ref| PREDICTED: Ovis aries SEC31 homolog B (S. cerevisiae) (SEC31B), mRNA	XM_004020313.1:20525813,20525970,158,158	gi|426253354|ref| PREDICTED: Ovis aries SEC31 homolog B (S. cerevisiae) (SEC31B), mRNA	XM_004020313.1:20526271,20526329,59,59	gi|426253354|ref| PREDICTED: Ovis aries SEC31 homolog B (S. cerevisiae) (SEC31B), mRNA
chr3	40018115	40019250	51	25	2.53226e-07	XM_004005826.1:40018303,40018370,68,68	gi|426223423|ref| PREDICTED: Ovis aries partner of NOB1 homolog (S. cerevisiae) (PNO1), mRNA
chr3	56423026	56423721	51	25	2.53226e-07	XM_004005864.1:56423536,56423715,180,180	gi|426223500|ref| PREDICTED: Ovis aries dynein, axonemal, heavy chain 6 (DNAH6), mRNA
chr10	25861554	25862607	48	23	2.71157e-07	XM_004012128.1:25861797,25861900,104,104	gi|426236440|ref| PREDICTED: Ovis aries doublecortin-like kinase 1, transcript variant 7 (DCLK1), mRNA	XM_004012124.1:25861797,25861881,85,85	gi|426236432|ref| PREDICTED: Ovis aries doublecortin-like kinase 1, transcript variant 3 (DCLK1), mRNA	XM_004012125.1:25861797,25861881,85,85	gi|426236434|ref| PREDICTED: Ovis aries doublecortin-like kinase 1, transcript variant 4 (DCLK1), mRNA	XM_004012122.1:25861797,25861881,85,85	gi|426236428|ref| PREDICTED: Ovis aries doublecortin-like kinase 1, transcript variant 1 (DCLK1), mRNA	XM_004012123.1:25861797,25861881,85,85	gi|426236430|ref| PREDICTED: Ovis aries doublecortin-like kinase 1, transcript variant 2 (DCLK1), mRNA
chr3	163572254	163572934	48	23	2.71157e-07	XM_004007477.1:163571890,163572855,966,602	gi|426226806|ref| PREDICTED: Ovis aries olfactory receptor 6C76-like (LOC101106159), mRNA
chr6	71381285	71382003	48	23	2.71157e-07	XM_004009838.1:71381284,71381474,191,190	gi|426231721|ref| PREDICTED: Ovis aries centrosomal protein 135kDa (CEP135), mRNA
chr1	70408731	70409587	45	21	2.81235e-07	XM_004002210.1:70409256,70409496,241,241	gi|426216003|ref| PREDICTED: Ovis aries ATP-binding cassette, sub-family A (ABC1), member 4 (ABCA4), mRNA
chr8	78069008	78069878	45	21	2.81235e-07	XM_004011541.1:78069229,78069273,45,45	gi|426235227|ref| PREDICTED: Ovis aries SR-related CTD-associated factor 8 (SCAF8), mRNA
chr3	154999568	155000607	39	17	4.20737e-07	XM_004006496.1:154999996,155000224,229,229	gi|426224776|ref| PREDICTED: Ovis aries Ras association (RalGDS/AF-6) domain family member 3 (RASSF3), mRNA
chr25	17633154	17633858	42	19	4.33987e-07	XM_004021391.1:17633283,17633357,75,75	gi|426255607|ref| PREDICTED: Ovis aries chromosome 25 open reading frame, human C10orf107 (C25H10orf107), mRNA
chr11	22916466	22917262	46	22	4.55185e-07	XM_004012552.1:22916472,22916643,172,172	gi|426237303|ref| PREDICTED: Ovis aries serine racemase (SRR), mRNA
chr11	37227547	37228302	46	22	4.55185e-07	XM_004012801.1:37227823,37228002,180,180	gi|426237808|ref| PREDICTED: Ovis aries calcium binding and coiled-coil domain 2, transcript variant 3 (CALCOCO2), mRNA	XM_004012799.1:37227823,37228002,180,180	gi|426237804|ref| PREDICTED: Ovis aries calcium binding and coiled-coil domain 2, transcript variant 1 (CALCOCO2), mRNA	XM_004012800.1:37227823,37228002,180,180	gi|426237806|ref| PREDICTED: Ovis aries calcium binding and coiled-coil domain 2, transcript variant 2 (CALCOCO2), mRNA
chr21	9268855	9269736	46	22	4.55185e-07	XM_004019404.1:9269570,9269684,115,115	gi|426251486|ref| PREDICTED: Ovis aries synaptotagmin-like 2, transcript variant 1 (SYTL2), mRNA
chr5	7322978	7323518	46	22	4.55185e-07	XM_004008458.1:7323397,7323463,67,67	gi|426228845|ref| PREDICTED: Ovis aries leukotriene-B(4) omega-hydroxylase 2-like, transcript variant 3 (LOC101118441), mRNA	XM_004008456.1:7323397,7323463,67,67	gi|426228841|ref| PREDICTED: Ovis aries leukotriene-B(4) omega-hydroxylase 2-like, transcript variant 1 (LOC101118441), mRNA	XM_004008457.1:7323397,7323463,67,67	gi|426228843|ref| PREDICTED: Ovis aries leukotriene-B(4) omega-hydroxylase 2-like, transcript variant 2 (LOC101118441), mRNA
chr6	66486636	66487348	46	22	4.55185e-07	XM_004010061.1:66487126,66487212,87,87	gi|426232175|ref| PREDICTED: Ovis aries sentrin-specific protease 6-like (LOC101112821), mRNA
chr9	22930555	22931351	46	22	4.55185e-07	XM_004011939.1:22931172,22931261,90,90	gi|426236050|ref| PREDICTED: Ovis aries adenylate cyclase 8 (brain) (ADCY8), mRNA
chr14	24496432	24497435	40	18	4.68673e-07	XM_004015560.1:24497338,24497406,69,69	gi|426243533|ref| PREDICTED: Ovis aries NLR family, CARD domain containing 5 (NLRC5), mRNA
chr5	37661417	37662400	40	18	4.68673e-07	XM_004009407.1:37661494,37662436,943,907	gi|426230818|ref| PREDICTED: Ovis aries olfactory receptor 2M2-like (LOC101110938), mRNA
chr14	35524929	35525659	43	20	4.71698e-07	XM_004015602.1:35524944,35525420,477,477	gi|426243624|ref| PREDICTED: Ovis aries transmembrane and coiled-coil domains 7 (TMCO7), mRNA
chr3	8359420	8360479	43	20	4.71698e-07	XM_004005619.1:8359666,8360134,469,469	gi|426223001|ref| PREDICTED: Ovis aries SH2 domain containing 3C, transcript variant 1 (SH2D3C), mRNA
chr3	206886074	206886970	43	20	4.71698e-07	XM_004007575.1:206886603,206886923,321,321	gi|426227011|ref| PREDICTED: Ovis aries EM4b protein (EM4b), mRNA
chr3	99479170	99480164	49	24	5.62387e-07	XM_004006125.1:99479815,99479966,152,152	gi|426224024|ref| PREDICTED: Ovis aries interleukin 1 receptor, type I (IL1R1), mRNA
chr5	46954907	46955672	49	24	5.62387e-07	XM_004008824.1:46955029,46955129,101,101	gi|426229591|ref| PREDICTED: Ovis aries NME/NM23 family member 5 (NME5), mRNA
chr6	39961003	39962044	49	24	5.62387e-07	XM_004009727.1:39961371,39961534,164,164	gi|426231498|ref| PREDICTED: Ovis aries Slit2, transcript variant 5 (LOC100125611), mRNA	XM_004009723.1:39961371,39961534,164,164	gi|426231490|ref| PREDICTED: Ovis aries Slit2, transcript variant 1 (LOC100125611), mRNA	XM_004009726.1:39961371,39961534,164,164	gi|426231496|ref| PREDICTED: Ovis aries Slit2, transcript variant 4 (LOC100125611), mRNA	XM_004009724.1:39961371,39961534,164,164	gi|426231492|ref| PREDICTED: Ovis aries Slit2, transcript variant 2 (LOC100125611), mRNA	XM_004009725.1:39961371,39961534,164,164	gi|426231494|ref| PREDICTED: Ovis aries Slit2, transcript variant 3 (LOC100125611), mRNA
chr1	164615297	164616529	47	23	6.39373e-07	XM_004002892.1:164615852,164616019,168,168	gi|426217398|ref| PREDICTED: Ovis aries nuclear factor of kappa light polypeptide gene enhancer in B-cells inhibitor, zeta, transcript variant 1 (NFKBIZ), mRNA	XM_004002893.1:164615852,164616019,168,168	gi|426217400|ref| PREDICTED: Ovis aries nuclear factor of kappa light polypeptide gene enhancer in B-cells inhibitor, zeta, transcript variant 2 (NFKBIZ), mRNA	XM_004002892.1:164615613,164615723,111,111	gi|426217398|ref| PREDICTED: Ovis aries nuclear factor of kappa light polypeptide gene enhancer in B-cells inhibitor, zeta, transcript variant 1 (NFKBIZ), mRNA	XM_004002893.1:164615613,164615723,111,111	gi|426217400|ref| PREDICTED: Ovis aries nuclear factor of kappa light polypeptide gene enhancer in B-cells inhibitor, zeta, transcript variant 2 (NFKBIZ), mRNA
chr10	33947568	33948681	47	23	6.39373e-07	XM_004012298.1:33947655,33947782,128,128	gi|426236784|ref| PREDICTED: Ovis aries ATPase, aminophospholipid transporter, class I, type 8A, member 2 (ATP8A2), mRNA
chr14	47501745	47502560	47	23	6.39373e-07	XM_004015670.1:47501768,47501880,113,113	gi|426243765|ref| PREDICTED: Ovis aries ryanodine receptor 1 (skeletal) (RYR1), mRNA	XM_004015670.1:47502386,47502492,107,107	gi|426243765|ref| PREDICTED: Ovis aries ryanodine receptor 1 (skeletal) (RYR1), mRNA	XM_004015670.1:47502059,47502155,97,97	gi|426243765|ref| PREDICTED: Ovis aries ryanodine receptor 1 (skeletal) (RYR1), mRNA
chr2	117072105	117073236	44	21	6.79883e-07	XM_004004493.1:117072891,117073020,130,130	gi|426220680|ref| PREDICTED: Ovis aries mitogen-activated protein kinase kinase kinase 2 (MAP3K2), mRNA
chr5	40942024	40942979	41	19	1.06604e-06	XM_004008771.1:40942686,40942827,142,142	gi|426229482|ref| PREDICTED: Ovis aries ATP-binding cassette, sub-family A (ABC1), member 7 (ABCA7), mRNA	XM_004008771.1:40942417,40942510,94,94	gi|426229482|ref| PREDICTED: Ovis aries ATP-binding cassette, sub-family A (ABC1), member 7 (ABCA7), mRNA	XM_004008771.1:40942905,40943039,135,75	gi|426229482|ref| PREDICTED: Ovis aries ATP-binding cassette, sub-family A (ABC1), member 7 (ABCA7), mRNA	XM_004008771.1:40942265,40942330,66,66	gi|426229482|ref| PREDICTED: Ovis aries ATP-binding cassette, sub-family A (ABC1), member 7 (ABCA7), mRNA
chr2	203655290	203656362	38	17	1.06699e-06	XM_004005407.1:203655333,203655503,171,171	gi|426222558|ref| PREDICTED: Ovis aries bone morphogenetic protein receptor, type II (serine/threonine kinase) (BMPR2), mRNA
chr10	29112544	29113464	45	22	1.42498e-06	XM_004012280.1:29112654,29112825,172,172	gi|426236746|ref| PREDICTED: Ovis aries furry homolog (Drosophila) (FRY), mRNA
chr2	64383354	64384852	45	22	1.42498e-06	XM_004004310.1:64383670,64384231,562,562	gi|426220309|ref| PREDICTED: Ovis aries transmembrane protein 2, transcript variant 1 (TMEM2), mRNA	XM_004004311.1:64383670,64384231,562,562	gi|426220311|ref| PREDICTED: Ovis aries transmembrane protein 2, transcript variant 2 (TMEM2), mRNA
chr20	41938010	41938859	45	22	1.42498e-06	XM_004019349.1:41938227,41938338,112,112	gi|426251373|ref| PREDICTED: Ovis aries RAN binding protein 9 (RANBP9), mRNA
chr21	35600852	35601471	45	22	1.42498e-06	XM_004019554.1:35600907,35601924,1018,565	gi|426251786|ref| PREDICTED: Ovis aries zinc finger and BTB domain containing 44, transcript variant 2 (ZBTB44), mRNA	XM_004019553.1:35600907,35601924,1018,565	gi|426251784|ref| PREDICTED: Ovis aries zinc finger and BTB domain containing 44, transcript variant 1 (ZBTB44), mRNA
chr22	20192540	20193834	45	22	1.42498e-06	XM_004020107.1:20193189,20193338,150,150	gi|426252930|ref| PREDICTED: Ovis aries cytochrome P450 2C23-like (LOC101120535), mRNA
chr3	33702363	33703155	45	22	1.42498e-06	NM_001199790.1:33702861,33702865,5,5	gi|315221137|ref| Ovis aries potassium channel, subfamily K, member 3 (KCNK3), mRNA
chr5	52715549	52716381	45	22	1.42498e-06	XM_004008916.1:52715254,52716085,832,537	gi|426229787|ref| PREDICTED: Ovis aries potassium channel tetramerisation domain containing 16 (KCTD16), mRNA
chr5	60197833	60199058	45	22	1.42498e-06	XM_004008990.1:60198011,60198177,167,167	gi|426229935|ref| PREDICTED: Ovis aries solute carrier family 36 (proton/amino acid symporter), member 1 (SLC36A1), mRNA
chr12	26513485	26514410	42	20	1.5286e-06	XM_004013991.1:26513978,26514399,422,422	gi|426240280|ref| PREDICTED: Ovis aries dynein, axonemal, heavy chain 14 (DNAH14), mRNA
chr15	29155495	29156688	42	20	1.5286e-06	XM_004016091.1:29156603,29156675,73,73	gi|426244661|ref| PREDICTED: Ovis aries hydroxymethylbilane synthase, transcript variant 1 (HMBS), mRNA	XM_004016092.1:29156603,29156675,73,73	gi|426244663|ref| PREDICTED: Ovis aries hydroxymethylbilane synthase, transcript variant 2 (HMBS), mRNA	XM_004016091.1:29156199,29156252,54,54	gi|426244661|ref| PREDICTED: Ovis aries hydroxymethylbilane synthase, transcript variant 1 (HMBS), mRNA	XM_004016092.1:29156199,29156252,54,54	gi|426244663|ref| PREDICTED: Ovis aries hydroxymethylbilane synthase, transcript variant 2 (HMBS), mRNA
chr16	39265417	39266658	42	20	1.5286e-06	XM_004017060.1:39265516,39265580,65,65	gi|426246657|ref| PREDICTED: Ovis aries retinoic acid induced 14, transcript variant 2 (RAI14), mRNA	XM_004017059.1:39265516,39265580,65,65	gi|426246655|ref| PREDICTED: Ovis aries retinoic acid induced 14, transcript variant 1 (RAI14), mRNA
chr2	51471913	51472927	42	20	1.5286e-06	XM_004004249.1:51472320,51472449,130,130	gi|426220187|ref| PREDICTED: Ovis aries paired box 5 (PAX5), mRNA
chr3	155198902	155199772	42	20	1.5286e-06	XM_004006497.1:155199543,155199629,87,87	gi|426224778|ref| PREDICTED: Ovis aries TANK-binding kinase 1 (TBK1), mRNA
chrX	50976580	50977681	42	20	1.5286e-06	NM_001114767.1:50977103,50977427,325,325	gi|168693446|ref| Ovis aries bone morphogenetic protein 15 (BMP15), mRNA
chr20	31188030	31189504	36	16	1.55755e-06	XM_004019096.1:31188499,31188635,137,137	gi|426250846|ref| PREDICTED: Ovis aries leucine rich repeat containing 16A, transcript variant 2 (LRRC16A), mRNA	XM_004019095.1:31188499,31188635,137,137	gi|426250844|ref| PREDICTED: Ovis aries leucine rich repeat containing 16A, transcript variant 1 (LRRC16A), mRNA	XM_004019097.1:31188499,31188635,137,137	gi|426250848|ref| PREDICTED: Ovis aries leucine rich repeat containing 16A, transcript variant 3 (LRRC16A), mRNA
chr13	73460177	73461213	39	18	1.58036e-06	XM_004014858.1:73460553,73460636,84,84	gi|426242084|ref| PREDICTED: Ovis aries trophoblast Kunitz domain protein 5 (TKDP5), mRNA
chr17	56612088	56612824	43	21	1.61604e-06	XM_004017377.1:56612241,56612321,81,81	gi|426247303|ref| PREDICTED: Ovis aries TAO kinase 3 (TAOK3), mRNA
chr22	26385681	26386841	43	21	1.61604e-06	XM_004020178.1:26386278,26386409,132,132	gi|426253076|ref| PREDICTED: Ovis aries sortilin-related VPS10 domain containing receptor 1, transcript variant 3 (SORCS1), mRNA	XM_004020179.1:26386278,26386409,132,132	gi|426253078|ref| PREDICTED: Ovis aries sortilin-related VPS10 domain containing receptor 1, transcript variant 4 (SORCS1), mRNA	XM_004020176.1:26386278,26386409,132,132	gi|426253072|ref| PREDICTED: Ovis aries sortilin-related VPS10 domain containing receptor 1, transcript variant 1 (SORCS1), mRNA	XM_004020181.1:26386278,26386409,132,132	gi|426253082|ref| PREDICTED: Ovis aries sortilin-related VPS10 domain containing receptor 1, transcript variant 6 (SORCS1), mRNA	XM_004020180.1:26386278,26386409,132,132	gi|426253080|ref| PREDICTED: Ovis aries sortilin-related VPS10 domain containing receptor 1, transcript variant 5 (SORCS1), mRNA	XM_004020177.1:26386278,26386409,132,132	gi|426253074|ref| PREDICTED: Ovis aries sortilin-related VPS10 domain containing receptor 1, transcript variant 2 (SORCS1), mRNA
chr24	21370891	21372022	43	21	1.61604e-06	XM_004021201.1:21371722,21371817,96,96	gi|426255204|ref| PREDICTED: Ovis aries endoplasmic reticulum to nucleus signaling 2 (ERN2), mRNA
chr7	59123292	59124338	43	21	1.61604e-06	XM_004010637.1:59123779,59123930,152,152	gi|426233361|ref| PREDICTED: Ovis aries solute carrier family 12 (sodium/potassium/chloride transporters), member 1, transcript variant 2 (SLC12A1), mRNA	XM_004010636.1:59123779,59123930,152,152	gi|426233359|ref| PREDICTED: Ovis aries solute carrier family 12 (sodium/potassium/chloride transporters), member 1, transcript variant 1 (SLC12A1), mRNA
chr13	30448860	30449965	40	19	2.57238e-06	XM_004014245.1:30449183,30449388,206,206	gi|426240824|ref| PREDICTED: Ovis aries cubilin (intrinsic factor-cobalamin receptor) (CUBN), mRNA
chr10	77051308	77052119	41	20	3.61636e-06	XM_004012224.1:77051828,77051965,138,138	gi|426236634|ref| PREDICTED: Ovis aries sodium leak channel, non-selective (NALCN), mRNA
chr11	39957517	39958352	41	20	3.61636e-06	NM_001100919.1:39958031,39958083,53,53	gi|155369637|ref| Ovis aries thyroid hormone receptor, alpha (THRA), mRNA
chr20	19909903	19910973	41	20	3.61636e-06	XM_004018866.1:19910635,19910742,108,108	gi|426250380|ref| PREDICTED: Ovis aries 24-hydroxycholesterol 7-alpha-hydroxylase-like (LOC101120701), mRNA
chr25	29320169	29321188	41	20	3.61636e-06	XM_004021641.1:29320296,29320373,78,78	gi|426256117|ref| PREDICTED: Ovis aries protein phosphatase 3, catalytic subunit, beta isozyme (PPP3CB), mRNA
chr26	17937699	17938572	41	20	3.61636e-06	XM_004021723.1:17938124,17938205,82,82	gi|426256287|ref| PREDICTED: Ovis aries N-acylsphingosine amidohydrolase (acid ceramidase) 1 (ASAH1), mRNA	XM_004021723.1:17937940,17937994,55,55	gi|426256287|ref| PREDICTED: Ovis aries N-acylsphingosine amidohydrolase (acid ceramidase) 1 (ASAH1), mRNA
chr1	34617012	34618224	37	18	9.19315e-06	XM_004002024.1:34616950,34617126,177,115	gi|426215629|ref| PREDICTED: Ovis aries cytochrome P450 2J2-like (LOC101104943), mRNA

## Sheet: add_desc.CDS.bed_Up_Peak.xls
Chromosome	start	end	reads in HanBB	reads in Dorset	p value		annotation
chr10	29455886	29456362	25	226	4.08369e-123	XM_004012281.1:29456118,29457146,1029,245	gi|426236748|ref| PREDICTED: Ovis aries elongation factor 1-alpha 1-like (LOC101110773), mRNA
chr12	53347135	53348080	16	182	1.78478e-106	XM_004013813.1:53347088,53347206,119,72	gi|426239914|ref| PREDICTED: Ovis aries ring finger and CCCH-type domains 1, transcript variant 2 (RC3H1), mRNA	XM_004013812.1:53347088,53347206,119,72	gi|426239912|ref| PREDICTED: Ovis aries ring finger and CCCH-type domains 1, transcript variant 1 (RC3H1), mRNA
chr3	28463691	28464652	0	101	1.39483e-104	XM_004005711.1:28463857,28464405,549,549	gi|426223189|ref| PREDICTED: Ovis aries 28 kDa heat- and acid-stable phosphoprotein-like (LOC101104217), mRNA
chr3	170229413	170229865	11	163	3.5893e-101	XM_004006661.1:170229587,170229667,81,81	gi|426225108|ref| PREDICTED: Ovis aries UTP20, small subunit (SSU) processome component, homolog (yeast) (UTP20), mRNA
chr7	39748725	39749391	0	93	1.8722e-96	XM_004010497.1:39748861,39749181,321,321	gi|426233081|ref| PREDICTED: Ovis aries 60S ribosomal protein L36a-like, transcript variant 1 (LOC101122112), mRNA	XM_004010498.1:39748861,39749181,321,321	gi|426233083|ref| PREDICTED: Ovis aries 60S ribosomal protein L36a-like, transcript variant 2 (LOC101122112), mRNA
chr1	213883421	213883996	1	85	5.2678e-82	XM_004003152.1:213883769,213883850,82,82	gi|426217925|ref| PREDICTED: Ovis aries phospholipase D1, phosphatidylcholine-specific, transcript variant 1 (PLD1), mRNA	XM_004003153.1:213883769,213883850,82,82	gi|426217927|ref| PREDICTED: Ovis aries phospholipase D1, phosphatidylcholine-specific, transcript variant 2 (PLD1), mRNA
chr16	56265183	56265683	28	164	6.36574e-75	XM_004017140.1:56265325,56265409,85,85	gi|426246826|ref| PREDICTED: Ovis aries myosin X (MYO10), mRNA	XM_004017140.1:56265196,56265209,14,14	gi|426246826|ref| PREDICTED: Ovis aries myosin X (MYO10), mRNA
chr2	103547276	103548175	47	189	3.73172e-67	XM_004005331.1:103547235,103547327,93,52	gi|426222400|ref| PREDICTED: Ovis aries PIN2/TERF1 interacting, telomerase inhibitor 1 (PINX1), mRNA
chr26	25581148	25582225	80	241	2.01762e-64	XM_004021859.1:25581356,25582044,689,689	gi|426256559|ref| PREDICTED: Ovis aries acidic leucine-rich nuclear phosphoprotein 32 family member A-like (LOC101114673), mRNA
chr19	16292549	16293071	40	164	1.94746e-59	XM_004023263.1:16292777,16292868,92,92	gi|426249147|ref| PREDICTED: Ovis aries zinc finger protein 167 (ZNF167), mRNA
chr4	9324463	9325060	25	135	3.55092e-59	XM_004007705.1:9324448,9325524,1077,598	gi|426227295|ref| PREDICTED: Ovis aries A kinase (PRKA) anchor protein (yotiao) 9 (AKAP9), mRNA
chr19	53494635	53495172	33	147	1.22505e-56	XM_004018518.1:53494968,53495047,80,80	gi|426249658|ref| PREDICTED: Ovis aries SAC1 suppressor of actin mutations 1-like (yeast) (SACM1L), mRNA
chr13	73050104	73050822	33	143	3.55165e-54	NM_001035224.1:73050168,73050568,401,401	gi|78126183|ref| Ovis aries elafin (TOM), mRNA
chr14	54576182	54576708	26	127	1.11329e-52	XM_004015365.1:54576610,54576711,102,99	gi|426243124|ref| PREDICTED: Ovis aries ferritin, light polypeptide (FTL), mRNA
chr3	1778949	1780284	175	355	7.2833e-51	XM_004023146.1:1779446,1780401,956,839	gi|426225982|ref| PREDICTED: Ovis aries taperin (TPRN), mRNA
chr8	27823483	27824142	10	89	5.74027e-49	XM_004011213.1:27823681,27823957,277,277	gi|426234559|ref| PREDICTED: Ovis aries microtubule associated monoxygenase, calponin and LIM domain containing 1, transcript variant 1 (MICAL1), mRNA	XM_004011214.1:27823681,27823957,277,277	gi|426234561|ref| PREDICTED: Ovis aries microtubule associated monoxygenase, calponin and LIM domain containing 1, transcript variant 2 (MICAL1), mRNA	XM_004011213.1:27824073,27824173,101,70	gi|426234559|ref| PREDICTED: Ovis aries microtubule associated monoxygenase, calponin and LIM domain containing 1, transcript variant 1 (MICAL1), mRNA	XM_004011214.1:27824073,27824173,101,70	gi|426234561|ref| PREDICTED: Ovis aries microtubule associated monoxygenase, calponin and LIM domain containing 1, transcript variant 2 (MICAL1), mRNA
chr7	18754594	18755089	8	84	6.83004e-49	XM_004023293.1:18754597,18754674,78,78	gi|426233872|ref| PREDICTED: Ovis aries GRAM domain containing 2 (GRAMD2), mRNA
chr20	45056524	45056941	14	95	3.20565e-47	XM_004019357.1:45056469,45056732,264,209	gi|426251389|ref| PREDICTED: Ovis aries uncharacterized LOC101117887 (LOC101117887), mRNA
chr1	38431484	38432001	19	104	2.20969e-46	XM_004002038.1:38431808,38431872,65,65	gi|426215657|ref| PREDICTED: Ovis aries asparagine-linked glycosylation 6, alpha-1,3-glucosyltransferase homolog (S. cerevisiae) (ALG6), mRNA
chr11	42232975	42233387	14	92	5.63318e-45	XM_004013400.1:42233077,42233261,185,185	gi|426239057|ref| PREDICTED: Ovis aries contactin associated protein 1 (CNTNAP1), mRNA
chr20	26331634	26333709	67	182	3.51702e-43	XM_004023364.1:26332109,26332356,248,248	gi|426251171|ref| PREDICTED: Ovis aries pre-B-cell leukemia homeobox 2 (PBX2), mRNA	XM_004023364.1:26332458,26332648,191,191	gi|426251171|ref| PREDICTED: Ovis aries pre-B-cell leukemia homeobox 2 (PBX2), mRNA	XM_004023364.1:26333081,26333234,154,154	gi|426251171|ref| PREDICTED: Ovis aries pre-B-cell leukemia homeobox 2 (PBX2), mRNA	XM_004023364.1:26332837,26332972,136,136	gi|426251171|ref| PREDICTED: Ovis aries pre-B-cell leukemia homeobox 2 (PBX2), mRNA	XM_004023364.1:26333622,26333710,89,88	gi|426251171|ref| PREDICTED: Ovis aries pre-B-cell leukemia homeobox 2 (PBX2), mRNA	XM_004023364.1:26331806,26331879,74,74	gi|426251171|ref| PREDICTED: Ovis aries pre-B-cell leukemia homeobox 2 (PBX2), mRNA
chr12	61583719	61584880	18	97	7.4318e-43	XM_004014101.1:61583745,61584551,807,807	gi|426240526|ref| PREDICTED: Ovis aries glutamine synthetase-like (LOC101120934), mRNA
chr2	110075647	110077728	80	198	3.9882e-41	XM_004004461.1:110076097,110077010,914,914	gi|426220614|ref| PREDICTED: Ovis aries microfibrillar-associated protein 3-like (MFAP3L), mRNA
chr7	15647106	15647787	7	71	6.76676e-41	XM_004010878.1:15647449,15647659,211,211	gi|426233858|ref| PREDICTED: Ovis aries NADPH oxidase, EF-hand calcium binding domain 5 (NOX5), mRNA
chr5	5618745	5619464	25	105	1.86993e-39	XM_004009177.1:5619115,5619514,400,350	gi|426230327|ref| PREDICTED: Ovis aries myosin IXB (MYO9B), mRNA
chr14	52025849	52026660	30	113	1.45747e-38	XM_004015317.1:52026331,52026502,172,172	gi|426243020|ref| PREDICTED: Ovis aries creatine kinase, muscle (CKM), mRNA
chr13	37354722	37355596	16	86	2.16575e-38	XM_004014286.1:37354914,37355035,122,122	gi|426240906|ref| PREDICTED: Ovis aries sorting nexin 5 (SNX5), mRNA
chr2	239926445	239927005	7	67	3.76292e-38	XM_004005505.1:239926779,239926986,208,208	gi|426222764|ref| PREDICTED: Ovis aries solute carrier family 30 (zinc transporter), member 2 (SLC30A2), mRNA
chr16	62010606	62011676	34	119	4.20807e-38	XM_004017082.1:62011454,62011627,174,174	gi|426246703|ref| PREDICTED: Ovis aries catenin (cadherin-associated protein), delta 2, transcript variant 1 (CTNND2), mRNA	XM_004017083.1:62011454,62011627,174,174	gi|426246705|ref| PREDICTED: Ovis aries catenin (cadherin-associated protein), delta 2, transcript variant 2 (CTNND2), mRNA
chr3	213380281	213381888	103	224	2.13542e-37	XM_004007614.1:213380793,213381473,681,681	gi|426227095|ref| PREDICTED: Ovis aries tubulin, alpha 8 (TUBA8), mRNA
chr1	69572804	69573249	2	53	4.34195e-37	XM_004002203.1:69572918,69573097,180,180	gi|426215989|ref| PREDICTED: Ovis aries transmembrane emp24 protein transport domain containing 5 (TMED5), mRNA
chr3	179555061	179555672	19	90	5.75314e-37	XM_004007527.1:179555313,179555457,145,145	gi|426226908|ref| PREDICTED: Ovis aries myosin, heavy chain 9, non-muscle (MYH9), mRNA
chr7	73516480	73517178	70	174	1.43526e-36	XM_004010715.1:73516971,73517071,101,101	gi|426233517|ref| PREDICTED: Ovis aries methylenetetrahydrofolate dehydrogenase (NADP+ dependent) 1, methenyltetrahydrofolate cyclohydrolase, formyltetrahydrofolate synthetase (MTHFD1), mRNA
scaffold005808	657	1903	82	191	4.86405e-36	XM_004023027.1:519,1505,987,849	gi|426258970|ref| PREDICTED: Ovis aries myeloid-associated differentiation marker-like (LOC101106243), mRNA
chr15	54456967	54457799	9	68	7.14407e-36	XM_004016342.1:54457577,54457687,111,111	gi|426245178|ref| PREDICTED: Ovis aries alkaline ceramidase 3 (ACER3), mRNA
chr21	17310022	17310851	31	110	8.81892e-36	XM_004019771.1:17310384,17310609,226,226	gi|426252235|ref| PREDICTED: Ovis aries tubulin alpha chain-like (LOC101116003), mRNA	XM_004019771.1:17310156,17310256,101,101	gi|426252235|ref| PREDICTED: Ovis aries tubulin alpha chain-like (LOC101116003), mRNA
chr14	35641819	35642749	15	80	1.85772e-35	XM_004015602.1:35642256,35642432,177,177	gi|426243624|ref| PREDICTED: Ovis aries transmembrane and coiled-coil domains 7 (TMCO7), mRNA
chr6	24826718	24827839	8	65	3.24976e-35	NM_001009270.1:24827705,24827834,130,130	gi|57164300|ref| Ovis aries histone H2A.Z (H2AFZ), mRNA	NM_001009270.1:24827240,24827353,114,114	gi|57164300|ref| Ovis aries histone H2A.Z (H2AFZ), mRNA	NM_001009270.1:24826881,24826958,78,78	gi|57164300|ref| Ovis aries histone H2A.Z (H2AFZ), mRNA
chr20	27814111	27814808	11	70	3.9212e-34	XM_004019001.1:27814365,27815105,741,444	gi|426250655|ref| PREDICTED: Ovis aries ribosome production factor 2 homolog (LOC101111233), mRNA
chr1	18046815	18047419	102	215	7.75284e-34	XM_004001881.1:18047096,18047193,98,98	gi|426215339|ref| PREDICTED: Ovis aries protein tyrosine phosphatase, receptor type, F (PTPRF), mRNA
chr14	48883805	48885314	78	180	1.1991e-33	XM_004015255.1:48884369,48884833,465,465	gi|426242894|ref| PREDICTED: Ovis aries homeodomain interacting protein kinase 4 (HIPK4), mRNA
chr3	86845988	86846805	24	94	1.93922e-33	XM_004007300.1:86846562,86846680,119,119	gi|426226435|ref| PREDICTED: Ovis aries eukaryotic translation initiation factor 2-alpha kinase 2 (EIF2AK2), mRNA
chr14	35670000	35670731	54	143	3.41539e-33	XM_004015096.1:35670253,35670348,96,96	gi|426242570|ref| PREDICTED: Ovis aries hyaluronan synthase 3, transcript variant 2 (HAS3), mRNA
chr19	60452386	60453161	38	117	5.87127e-33	XM_004018723.1:60453017,60453168,152,145	gi|426250091|ref| PREDICTED: Ovis aries coiled-coil domain containing 37 (CCDC37), mRNA	XM_004018723.1:60452893,60452944,52,52	gi|426250091|ref| PREDICTED: Ovis aries coiled-coil domain containing 37 (CCDC37), mRNA
chr19	48658088	48659006	67	162	8.68299e-33	XM_004018407.1:48658272,48658540,269,269	gi|426249436|ref| PREDICTED: Ovis aries aminolevulinate, delta-, synthase 1 (ALAS1), mRNA
chr8	70386103	70386792	10	65	5.3762e-32	XM_004011399.1:70386127,70386376,250,250	gi|426234936|ref| PREDICTED: Ovis aries metabotropic glutamate receptor type I (MGLUR1), mRNA
chr2	183515409	183515838	34	109	5.39425e-32	XM_004005397.1:183515402,183515865,464,430	gi|426222534|ref| PREDICTED: Ovis aries STEAP family member 3, metalloreductase (STEAP3), mRNA
chr19	51434253	51435339	23	90	6.85906e-32	XM_004023517.1:51434373,51434550,178,178	gi|426249959|ref| PREDICTED: Ovis aries F-box and WD repeat domain containing 12 (FBXW12), mRNA
chr8	66779827	66780340	15	74	1.58761e-31	XM_004011385.1:66780012,66780353,342,329	gi|426234908|ref| PREDICTED: Ovis aries G protein-coupled receptor 126, transcript variant 2 (GPR126), mRNA	XM_004011384.1:66780012,66780353,342,329	gi|426234906|ref| PREDICTED: Ovis aries G protein-coupled receptor 126, transcript variant 1 (GPR126), mRNA
chr18	18891661	18893919	51	134	7.31525e-31	XM_004017740.1:18892370,18893311,942,942	gi|426248071|ref| PREDICTED: Ovis aries myeloid-associated differentiation marker-like (LOC101123585), mRNA
chr24	41317907	41318451	3	47	8.44168e-31	XM_004021331.1:41317910,41318025,116,116	gi|426255487|ref| PREDICTED: Ovis aries integrator complex subunit 1 (INTS1), mRNA
chr7	726572	727179	3	47	8.44168e-31	XM_004010171.1:726903,727041,139,139	gi|426232418|ref| PREDICTED: Ovis aries DCP2 decapping enzyme homolog (S. cerevisiae), transcript variant 2 (DCP2), mRNA	XM_004010170.1:726903,727041,139,139	gi|426232416|ref| PREDICTED: Ovis aries DCP2 decapping enzyme homolog (S. cerevisiae), transcript variant 1 (DCP2), mRNA
chr14	42428165	42428885	33	105	1.1742e-30	XM_004015138.1:42428532,42428686,155,155	gi|426242654|ref| PREDICTED: Ovis aries ankyrin repeat domain 27 (VPS9 domain), transcript variant 2 (ANKRD27), mRNA	XM_004015137.1:42428532,42428686,155,155	gi|426242652|ref| PREDICTED: Ovis aries ankyrin repeat domain 27 (VPS9 domain), transcript variant 1 (ANKRD27), mRNA
chr2	28493789	28494221	69	159	8.59259e-30	XM_004005235.1:28493866,28494018,153,153	gi|426222190|ref| PREDICTED: Ovis aries bicaudal D homolog 2 (Drosophila) (BICD2), mRNA
chr15	40848412	40849212	57	141	1.04954e-29	XM_004016149.1:40848625,40848791,167,167	gi|426244785|ref| PREDICTED: Ovis aries UDP-N-acetyl-alpha-D-galactosamine:polypeptide N-acetylgalactosaminyltransferase-like 4, transcript variant 2 (GALNTL4), mRNA	XM_004016148.1:40848625,40848791,167,167	gi|426244783|ref| PREDICTED: Ovis aries UDP-N-acetyl-alpha-D-galactosamine:polypeptide N-acetylgalactosaminyltransferase-like 4, transcript variant 1 (GALNTL4), mRNA
chr14	1692914	1693979	78	171	1.8628e-29	XM_004014905.1:1693268,1693384,117,117	gi|426242182|ref| PREDICTED: Ovis aries WD repeat domain 59 (WDR59), mRNA
chr20	49441178	49442480	88	185	2.13692e-29	XM_004019372.1:49441142,49442202,1061,1025	gi|426251420|ref| PREDICTED: Ovis aries tubulin, beta 2B class IIb (TUBB2B), mRNA
chr4	76827427	76828447	40	114	2.353e-29	XM_004007980.1:76828092,76828246,155,155	gi|426227852|ref| PREDICTED: Ovis aries oxoglutarate (alpha-ketoglutarate) dehydrogenase (lipoamide), transcript variant 3 (OGDH), mRNA	XM_004007978.1:76828092,76828246,155,155	gi|426227848|ref| PREDICTED: Ovis aries oxoglutarate (alpha-ketoglutarate) dehydrogenase (lipoamide), transcript variant 1 (OGDH), mRNA	XM_004007979.1:76828092,76828246,155,155	gi|426227850|ref| PREDICTED: Ovis aries oxoglutarate (alpha-ketoglutarate) dehydrogenase (lipoamide), transcript variant 2 (OGDH), mRNA	XM_004007980.1:76827881,76828001,121,121	gi|426227852|ref| PREDICTED: Ovis aries oxoglutarate (alpha-ketoglutarate) dehydrogenase (lipoamide), transcript variant 3 (OGDH), mRNA	XM_004007978.1:76827881,76828001,121,121	gi|426227848|ref| PREDICTED: Ovis aries oxoglutarate (alpha-ketoglutarate) dehydrogenase (lipoamide), transcript variant 1 (OGDH), mRNA	XM_004007979.1:76827881,76828001,121,121	gi|426227850|ref| PREDICTED: Ovis aries oxoglutarate (alpha-ketoglutarate) dehydrogenase (lipoamide), transcript variant 2 (OGDH), mRNA
chr13	52136442	52137063	37	109	3.93918e-29	XM_004014391.1:52136625,52136933,309,309	gi|426241119|ref| PREDICTED: Ovis aries transglutaminase 3 (E polypeptide, protein-glutamine-gamma-glutamyltransferase) (TGM3), mRNA
chr11	50728303	50728746	9	58	7.11588e-29	XM_004013459.1:50728590,50728624,35,35	gi|426239188|ref| PREDICTED: Ovis aries BAI1-associated protein 2 (BAIAP2), mRNA
chr26	858079	858939	40	113	1.04639e-28	XM_004021825.1:858540,858670,131,131	gi|426256491|ref| PREDICTED: Ovis aries discs, large (Drosophila) homolog-associated protein 2 (DLGAP2), mRNA
chr17	71888943	71890462	30	96	2.6281e-28	XM_004017696.1:71889927,71890008,82,82	gi|426247978|ref| PREDICTED: Ovis aries ubiquitin fusion degradation 1 like (yeast) (UFD1L), mRNA	XM_004017696.1:71890370,71890402,33,33	gi|426247978|ref| PREDICTED: Ovis aries ubiquitin fusion degradation 1 like (yeast) (UFD1L), mRNA
chr13	46664023	46664768	40	112	3.18792e-28	XM_004014341.1:46664093,46664161,69,69	gi|426241019|ref| PREDICTED: Ovis aries CDP-diacylglycerol synthase (phosphatidate cytidylyltransferase) 2 (CDS2), mRNA
chr3	165293649	165294252	19	76	4.85501e-28	XM_004006628.1:165293756,165294033,278,278	gi|426225042|ref| PREDICTED: Ovis aries amidohydrolase domain containing 1 (AMDHD1), mRNA
chr1	239714532	239716058	46	121	5.28827e-28	XM_004003274.1:239715048,239715854,807,807	gi|426218171|ref| PREDICTED: Ovis aries microtubule-associated protein RP/EB family member 1-like (LOC101102361), mRNA
chr15	79224855	79227079	71	158	5.75465e-28	XM_004016495.1:79226138,79226540,403,403	gi|426245491|ref| PREDICTED: Ovis aries glycine-N-acyltransferase (GLYAT), mRNA	XM_004016495.1:79226967,79227138,172,113	gi|426245491|ref| PREDICTED: Ovis aries glycine-N-acyltransferase (GLYAT), mRNA
chr2	82819529	82820107	5	48	6.16828e-28	XM_004004384.1:82819735,82819864,130,130	gi|426220459|ref| PREDICTED: Ovis aries FRAS1 related extracellular matrix 1 (FREM1), mRNA
chr7	34722394	34722979	23	83	1.56257e-27	XM_004010989.1:34722458,34722534,77,77	gi|426234096|ref| PREDICTED: Ovis aries glucosidase, alpha; neutral C (GANC), mRNA
chr14	35661258	35662451	39	109	1.65005e-27	XM_004015096.1:35661736,35662371,636,636	gi|426242570|ref| PREDICTED: Ovis aries hyaluronan synthase 3, transcript variant 2 (HAS3), mRNA	XM_004015095.1:35661736,35662371,636,636	gi|426242568|ref| PREDICTED: Ovis aries hyaluronan synthase 3, transcript variant 1 (HAS3), mRNA
chr7	85265889	85266732	36	104	1.96599e-27	NM_001130933.1:85266609,85266744,136,124	gi|195972810|ref| Ovis aries clock interacting protein circadian (LOC100171393), mRNA
chr14	35697036	35698518	45	118	2.74436e-27	XM_004015097.1:35697166,35697337,172,172	gi|426242572|ref| PREDICTED: Ovis aries cirrhosis, autosomal recessive 1A (cirhin) (CIRH1A), mRNA	XM_004015097.1:35697448,35697539,92,92	gi|426242572|ref| PREDICTED: Ovis aries cirrhosis, autosomal recessive 1A (cirhin) (CIRH1A), mRNA
chr17	61577948	61578432	43	115	3.13906e-27	XM_004017403.1:61578084,61578276,193,193	gi|426247355|ref| PREDICTED: Ovis aries HECT domain containing E3 ubiquitin protein ligase 4 (HECTD4), mRNA
chr3	191393871	191395062	79	168	3.54753e-27	XM_004006778.1:191394271,191394574,304,304	gi|426225345|ref| PREDICTED: Ovis aries SRY (sex determining region Y)-box 5, transcript variant 1 (SOX5), mRNA	XM_004006780.1:191394271,191394574,304,304	gi|426225349|ref| PREDICTED: Ovis aries SRY (sex determining region Y)-box 5, transcript variant 3 (SOX5), mRNA	XM_004006779.1:191394271,191394574,304,304	gi|426225347|ref| PREDICTED: Ovis aries SRY (sex determining region Y)-box 5, transcript variant 2 (SOX5), mRNA	XM_004006781.1:191394271,191394574,304,304	gi|426225351|ref| PREDICTED: Ovis aries SRY (sex determining region Y)-box 5, transcript variant 4 (SOX5), mRNA
chr7	44385556	44386159	26	87	3.60666e-27	XM_004010548.1:44385566,44385763,198,198	gi|426233183|ref| PREDICTED: Ovis aries talin 2 (TLN2), mRNA
chr17	3778551	3779828	16	69	4.12419e-27	XM_004017515.1:3778767,3778804,38,38	gi|426247589|ref| PREDICTED: Ovis aries ring finger protein 175 (RNF175), mRNA
chr12	41093799	41094511	22	80	4.89346e-27	XM_004014013.1:41094066,41094217,152,152	gi|426240328|ref| PREDICTED: Ovis aries castor zinc finger 1 (CASZ1), mRNA	XM_004014013.1:41094360,41094501,142,142	gi|426240328|ref| PREDICTED: Ovis aries castor zinc finger 1 (CASZ1), mRNA
chr25	43610291	43611455	39	108	5.00973e-27	XM_004021564.1:43611343,43611401,59,59	gi|426255955|ref| PREDICTED: Ovis aries translocase of inner mitochondrial membrane 23 homolog (yeast) (TIMM23), mRNA
chr17	71450336	71451591	23	82	5.37572e-27	XM_004017682.1:71451298,71451483,186,186	gi|426247946|ref| PREDICTED: Ovis aries phosphatidylinositol 4-kinase, catalytic, alpha (PI4KA), mRNA	XM_004017682.1:71450815,71450904,90,90	gi|426247946|ref| PREDICTED: Ovis aries phosphatidylinositol 4-kinase, catalytic, alpha (PI4KA), mRNA	XM_004017682.1:71450407,71450490,84,84	gi|426247946|ref| PREDICTED: Ovis aries phosphatidylinositol 4-kinase, catalytic, alpha (PI4KA), mRNA
chr17	68078559	68079583	15	67	6.91821e-27	XM_004017638.1:68078742,68078843,102,102	gi|426247845|ref| PREDICTED: Ovis aries EMI domain containing 1 (EMID1), mRNA	XM_004017638.1:68078611,68078657,47,47	gi|426247845|ref| PREDICTED: Ovis aries EMI domain containing 1 (EMID1), mRNA
chr17	14385024	14385846	9	55	7.70638e-27	XM_004017228.1:14385568,14385691,124,124	gi|426247004|ref| PREDICTED: Ovis aries ubiquitin specific peptidase 38 (USP38), mRNA
chr11	51486145	51486647	45	117	8.00728e-27	XM_004013092.1:51486344,51486492,149,149	gi|426238396|ref| PREDICTED: Ovis aries glucosidase, alpha; acid (GAA), mRNA
chr1	241603964	241604357	12	61	1.13872e-26	XM_004003868.1:241604054,241604254,201,201	gi|426219406|ref| PREDICTED: Ovis aries glutamate dehydrogenase 1, mitochondrial-like (LOC101105049), mRNA
chr7	9898909	9900741	59	138	1.17375e-26	XM_004010863.1:9899464,9899596,133,133	gi|426233826|ref| PREDICTED: Ovis aries betaine--homocysteine S-methyltransferase 2 (BHMT2), mRNA
chr3	107556778	107557614	11	59	1.68923e-26	XM_004006191.1:107557499,107557600,102,102	gi|426224156|ref| PREDICTED: Ovis aries zinc finger, C3H1-type containing (ZFC3H1), mRNA	XM_004006191.1:107556917,107556956,40,40	gi|426224156|ref| PREDICTED: Ovis aries zinc finger, C3H1-type containing (ZFC3H1), mRNA
chr19	50933575	50935125	40	109	1.82177e-26	XM_004018479.1:50933713,50933898,186,186	gi|426249580|ref| PREDICTED: Ovis aries prolyl 4-hydroxylase, transmembrane (endoplasmic reticulum) (P4HTM), mRNA	XM_004018479.1:50934428,50934590,163,163	gi|426249580|ref| PREDICTED: Ovis aries prolyl 4-hydroxylase, transmembrane (endoplasmic reticulum) (P4HTM), mRNA
chr7	25356826	25357573	25	84	2.41011e-26	XM_004010415.1:25357475,25357529,55,55	gi|426232913|ref| PREDICTED: Ovis aries solute carrier family 12 (potassium/chloride transporters), member 6, transcript variant 1 (SLC12A6), mRNA	XM_004010416.1:25357475,25357529,55,55	gi|426232915|ref| PREDICTED: Ovis aries solute carrier family 12 (potassium/chloride transporters), member 6, transcript variant 2 (SLC12A6), mRNA
chr23	21193310	21194102	45	116	3.31408e-26	XM_004020607.1:21193314,21193476,163,163	gi|426253958|ref| PREDICTED: Ovis aries molybdenum cofactor sulfurase (MOCOS), mRNA
chr7	21717343	21717789	24	82	4.78543e-26	XM_004010906.1:21717271,21718235,965,447	gi|426233922|ref| PREDICTED: Ovis aries olfactory receptor 6C4-like (LOC101102398), mRNA
chr3	134115383	134116856	44	114	5.13111e-26	XM_004006335.1:134115586,134116461,876,876	gi|426224451|ref| PREDICTED: Ovis aries nuclear receptor subfamily 4, group A, member 1 (NR4A1), mRNA
chr16	7797781	7798241	19	73	5.23889e-26	XM_004016885.1:7797897,7798104,208,208	gi|426246302|ref| PREDICTED: Ovis aries Rho guanine nucleotide exchange factor (GEF) 28, transcript variant 1 (ARHGEF28), mRNA	XM_004016886.1:7797897,7798104,208,208	gi|426246304|ref| PREDICTED: Ovis aries Rho guanine nucleotide exchange factor (GEF) 28, transcript variant 2 (ARHGEF28), mRNA
chr2	48553691	48554850	56	132	7.94005e-26	XM_004004227.1:48554051,48554598,548,548	gi|426220141|ref| PREDICTED: Ovis aries collagen, type XV, alpha 1 (COL15A1), mRNA
chr6	96867877	96868813	82	169	8.46452e-26	XM_004009946.1:96868511,96868650,140,140	gi|426231940|ref| PREDICTED: Ovis aries enolase-phosphatase 1 (ENOPH1), mRNA
chr1	40410241	40410759	38	104	1.42887e-25	XM_004003556.1:40410462,40410581,120,120	gi|426218760|ref| PREDICTED: Ovis aries adenylate kinase 4 (AK4), partial mRNA
chr25	7201506	7203445	28	87	4.49183e-25	XM_004021606.1:7202704,7202829,126,126	gi|426256043|ref| PREDICTED: Ovis aries solute carrier family 35, member F3 (SLC35F3), mRNA
chr18	59250216	59251421	26	83	9.68607e-25	XM_004018143.1:59250536,59250655,120,120	gi|426248893|ref| PREDICTED: Ovis aries T-cell leukemia/lymphoma 1A (TCL1A), mRNA
chr1	247551337	247552254	8	50	1.07172e-24	XM_004003880.1:247551726,247551939,214,214	gi|426219431|ref| PREDICTED: Ovis aries nicotinamide nucleotide adenylyltransferase 3 (NMNAT3), mRNA
chr26	856782	857596	23	78	1.6141e-24	XM_004021825.1:857102,857249,148,148	gi|426256491|ref| PREDICTED: Ovis aries discs, large (Drosophila) homolog-associated protein 2 (DLGAP2), mRNA	XM_004021825.1:857361,857466,106,106	gi|426256491|ref| PREDICTED: Ovis aries discs, large (Drosophila) homolog-associated protein 2 (DLGAP2), mRNA
chr2	116745693	116746799	33	94	2.55521e-24	XM_004004491.1:116746308,116746455,148,148	gi|426220676|ref| PREDICTED: Ovis aries LIM and senescent cell antigen-like domains 2 (LIMS2), mRNA
chr5	4859247	4859727	37	100	2.78831e-24	XM_004008423.1:4859320,4859402,83,83	gi|426228775|ref| PREDICTED: Ovis aries interleukin 12 receptor, beta 1 (IL12RB1), mRNA
chr7	46714240	46714720	37	100	2.78831e-24	XM_004011005.1:46714361,46714502,142,142	gi|426234132|ref| PREDICTED: Ovis aries RAR-related orphan receptor A (RORA), mRNA
chrX	51965576	51966510	67	144	4.90774e-24	XM_004022078.1:51965846,51965941,96,96	gi|426257008|ref| PREDICTED: Ovis aries A kinase (PRKA) anchor protein 4 (AKAP4), mRNA
chr7	6888384	6889105	9	51	5.15278e-24	XM_004010195.1:6888971,6889147,177,135	gi|426232467|ref| PREDICTED: Ovis aries POC5 centriolar protein homolog (Chlamydomonas) (POC5), mRNA
chr25	30703894	30704959	79	160	1.1683e-23	XM_004021643.1:30704111,30704331,221,221	gi|426256125|ref| PREDICTED: Ovis aries dual specificity phosphatase and pro isomerase domain containing 1 (DUPD1), mRNA
chr24	1043161	1043932	27	83	1.42578e-23	XM_004021097.1:1043681,1043882,202,202	gi|426254976|ref| PREDICTED: Ovis aries chloride channel, voltage-sensitive 7 (CLCN7), mRNA
chr23	12629712	12630265	25	79	2.12248e-23	XM_004020408.1:12629779,12630183,405,405	gi|426253552|ref| PREDICTED: Ovis aries plasminogen activator inhibitor 2-like (LOC101104705), mRNA
chr1	7438475	7440387	71	148	2.23124e-23	XM_004001776.1:7438899,7439092,194,194	gi|426215119|ref| PREDICTED: Ovis aries S-antigen; retina and pineal gland (arrestin), transcript variant 1 (SAG), mRNA	XM_004001777.1:7438899,7439092,194,194	gi|426215121|ref| PREDICTED: Ovis aries S-antigen; retina and pineal gland (arrestin), transcript variant 2 (SAG), mRNA
chr19	43993601	43994345	12	56	2.35875e-23	XM_004018629.1:43993758,43993868,111,111	gi|426249885|ref| PREDICTED: Ovis aries interleukin 17 receptor D (IL17RD), mRNA
chr1	3382717	3383915	46	112	2.68442e-23	XM_004003457.1:3383258,3383414,157,157	gi|426218544|ref| PREDICTED: Ovis aries RAB17, member RAS oncogene family (RAB17), mRNA
chrX	53197717	53198591	44	109	2.80282e-23	XM_004022108.1:53198132,53198439,308,308	gi|426257068|ref| PREDICTED: Ovis aries WD repeat domain 13 (WDR13), mRNA
chr1	164167984	164168455	21	72	3.5297e-23	XM_004003770.1:164168098,164168326,229,229	gi|426219204|ref| PREDICTED: Ovis aries interphotoreceptor matrix proteoglycan 2 (IMPG2), mRNA
chr9	22107269	22108351	7	46	3.64629e-23	XM_004011938.1:22107636,22107741,106,106	gi|426236048|ref| PREDICTED: Ovis aries EFR3 homolog A (S. cerevisiae) (EFR3A), mRNA
chr18	18858313	18859040	41	104	4.44559e-23	XM_004018039.1:18858517,18858899,383,383	gi|426248679|ref| PREDICTED: Ovis aries myeloid-associated differentiation marker-like (LOC101117538), mRNA
chr5	41080472	41081069	26	80	4.92026e-23	XM_004008775.1:41080724,41080877,154,154	gi|426229490|ref| PREDICTED: Ovis aries ATP synthase, H+ transporting, mitochondrial F1 complex, delta subunit (ATP5D), mRNA
chr2	231291589	231292848	31	88	6.01672e-23	XM_004004993.1:231292133,231292402,270,270	gi|426221690|ref| PREDICTED: Ovis aries sp110 nuclear body protein-like (LOC101106058), mRNA
chr1	267711603	267712757	15	61	6.47151e-23	XM_004003407.1:267711946,267712093,148,148	gi|426218442|ref| PREDICTED: Ovis aries dual-specificity tyrosine-(Y)-phosphorylation regulated kinase 1A, transcript variant 1 (DYRK1A), mRNA	XM_004003408.1:267711946,267712093,148,148	gi|426218444|ref| PREDICTED: Ovis aries dual-specificity tyrosine-(Y)-phosphorylation regulated kinase 1A, transcript variant 2 (DYRK1A), mRNA	XM_004003409.1:267711946,267712093,148,148	gi|426218446|ref| PREDICTED: Ovis aries dual-specificity tyrosine-(Y)-phosphorylation regulated kinase 1A, transcript variant 3 (DYRK1A), mRNA
chr2	231787600	231788083	20	70	6.9437e-23	XM_004005452.1:231786892,231787938,1047,339	gi|426222652|ref| PREDICTED: Ovis aries G protein-coupled receptor 55 (GPR55), mRNA
chr3	7377503	7378616	23	75	8.88303e-23	XM_004007155.1:7377679,7377812,134,134	gi|426226128|ref| PREDICTED: Ovis aries SH3-domain GRB2-like endophilin B2 (SH3GLB2), mRNA	XM_004007155.1:7378212,7378304,93,93	gi|426226128|ref| PREDICTED: Ovis aries SH3-domain GRB2-like endophilin B2 (SH3GLB2), mRNA
chr3	521717	523742	65	138	9.96483e-23	XM_004007065.1:521884,522330,447,447	gi|426225936|ref| PREDICTED: Ovis aries patatin-like phospholipase domain containing 7 (PNPLA7), mRNA	XM_004007065.1:522673,522825,153,153	gi|426225936|ref| PREDICTED: Ovis aries patatin-like phospholipase domain containing 7 (PNPLA7), mRNA	XM_004007065.1:522903,523013,111,111	gi|426225936|ref| PREDICTED: Ovis aries patatin-like phospholipase domain containing 7 (PNPLA7), mRNA	XM_004007065.1:523589,523692,104,104	gi|426225936|ref| PREDICTED: Ovis aries patatin-like phospholipase domain containing 7 (PNPLA7), mRNA	XM_004007065.1:523292,523376,85,85	gi|426225936|ref| PREDICTED: Ovis aries patatin-like phospholipase domain containing 7 (PNPLA7), mRNA
chr5	17857864	17858638	69	144	1.10982e-22	XM_004008609.1:17858184,17858268,85,85	gi|426229156|ref| PREDICTED: Ovis aries phosphatidylinositol-4-phosphate 5-kinase, type I, gamma (PIP5K1C), mRNA
chr1	12112552	12113067	36	95	1.27576e-22	XM_004003485.1:12112731,12112818,88,88	gi|426218606|ref| PREDICTED: Ovis aries MYST/Esa1-associated factor 6 (MEAF6), mRNA
chr3	43612442	43612984	73	149	1.85416e-22	XM_004005840.1:43611752,43612714,963,273	gi|426223451|ref| PREDICTED: Ovis aries heterogeneous nuclear ribonucleoprotein A1-like (LOC101114597), mRNA
chr21	43204530	43205045	19	67	2.22178e-22	XM_004019902.1:43204485,43207007,2523,516	gi|426252503|ref| PREDICTED: Ovis aries adaptor-related protein complex 5, beta 1 subunit (AP5B1), mRNA
chr2	235451498	235452122	17	64	2.32745e-22	XM_004005047.1:235451637,235451788,152,152	gi|426221802|ref| PREDICTED: Ovis aries pumilio homolog 1 (Drosophila), transcript variant 1 (PUM1), mRNA	XM_004005048.1:235451637,235451788,152,152	gi|426221804|ref| PREDICTED: Ovis aries pumilio homolog 1 (Drosophila), transcript variant 2 (PUM1), mRNA
chr17	71574228	71575276	15	60	2.34585e-22	XM_004017685.1:71574599,71574638,40,40	gi|426247954|ref| PREDICTED: Ovis aries apoptosis-inducing factor, mitochondrion-associated, 3 (AIFM3), mRNA	XM_004017685.1:71574827,71574847,21,21	gi|426247954|ref| PREDICTED: Ovis aries apoptosis-inducing factor, mitochondrion-associated, 3 (AIFM3), mRNA
chr12	33349971	33350419	35	93	2.80093e-22	XM_004013666.1:33350083,33350184,102,102	gi|426239614|ref| PREDICTED: Ovis aries kynurenine 3-monooxygenase (kynurenine 3-hydroxylase) (KMO), mRNA
chr9	47672209	47672816	23	74	2.92182e-22	XM_004011733.1:47672389,47672528,140,140	gi|426235627|ref| PREDICTED: Ovis aries eyes absent homolog 1 (Drosophila), transcript variant 2 (EYA1), mRNA	XM_004011734.1:47672389,47672528,140,140	gi|426235629|ref| PREDICTED: Ovis aries eyes absent homolog 1 (Drosophila), transcript variant 3 (EYA1), mRNA	XM_004011732.1:47672389,47672528,140,140	gi|426235625|ref| PREDICTED: Ovis aries eyes absent homolog 1 (Drosophila), transcript variant 1 (EYA1), mRNA
chr5	51767364	51767755	51	117	3.24301e-22	NM_001114186.1:51767350,51767513,164,150	gi|166795306|ref| Ovis aries nuclear receptor subfamily 3, group C, member 1 (glucocorticoid receptor) (NR3C1), mRNA
scaffold005922	2099	3041	47	111	4.90759e-22	XM_004023032.1:2289,2658,370,370	gi|426258981|ref| PREDICTED: Ovis aries cationic amino acid transporter 3-like (LOC101108819), mRNA
chr5	6462153	6463157	72	146	6.54449e-22	XM_004009184.1:6462490,6462927,438,438	gi|426230343|ref| PREDICTED: Ovis aries uncharacterized LOC101118186 (LOC101118186), mRNA
chr20	40342633	40343576	16	61	7.06723e-22	NM_001126349.1:40343210,40343260,51,51	gi|187607508|ref| Ovis aries dystrobrevin binding protein 1 (DTNBP1), mRNA
chr1	257978876	257979554	10	50	8.64579e-22	XM_004003353.1:257979276,257979376,101,101	gi|426218330|ref| PREDICTED: Ovis aries immunoglobulin superfamily, member 5 (IGSF5), mRNA
chr24	622458	623124	69	142	9.04268e-22	XM_004021092.1:622536,622760,225,225	gi|426254966|ref| PREDICTED: Ovis aries CTF18, chromosome transmission fidelity factor 18 homolog (S. cerevisiae) (CHTF18), mRNA	XM_004021092.1:622842,622991,150,150	gi|426254966|ref| PREDICTED: Ovis aries CTF18, chromosome transmission fidelity factor 18 homolog (S. cerevisiae) (CHTF18), mRNA	XM_004021092.1:622459,622489,31,31	gi|426254966|ref| PREDICTED: Ovis aries CTF18, chromosome transmission fidelity factor 18 homolog (S. cerevisiae) (CHTF18), mRNA
chr1	70225704	70226474	14	57	1.52033e-21	XM_004002209.1:70225437,70227082,1646,771	gi|426216001|ref| PREDICTED: Ovis aries deoxynucleotidyltransferase, terminal, interacting protein 2 (DNTTIP2), mRNA
chr15	37823223	37823827	14	57	1.52033e-21	XM_004016133.1:37823646,37823736,91,91	gi|426244753|ref| PREDICTED: Ovis aries coatomer protein complex, subunit beta 1 (COPB1), mRNA
chr1	102646854	102647745	32	87	1.63109e-21	XM_004002532.1:102647056,102647193,138,138	gi|426216670|ref| PREDICTED: Ovis aries chromatin target of PRMT1 (CHTOP), mRNA
chr4	65215671	65216336	21	69	1.9978e-21	XM_004007925.1:65215876,65216064,189,189	gi|426227739|ref| PREDICTED: Ovis aries pituitary adenylate cyclase-activating polypeptide type 1 receptor (PAC1R), mRNA
chr9	46651555	46652693	29	82	2.06436e-21	XM_004011728.1:46651710,46651799,90,90	gi|426235617|ref| PREDICTED: Ovis aries nuclear receptor coactivator 2 (NCOA2), mRNA
chr18	18866473	18867125	27	79	2.09799e-21	XM_004018039.1:18866722,18866900,179,179	gi|426248679|ref| PREDICTED: Ovis aries myeloid-associated differentiation marker-like (LOC101117538), mRNA
chr15	29190429	29190993	24	74	2.21024e-21	XM_004016097.1:29190689,29190863,175,175	gi|426244673|ref| PREDICTED: Ovis aries histone H4 transcription factor (HINFP), mRNA
chr3	20564948	20565554	44	105	2.35993e-21	XM_004005691.1:20565082,20565175,94,94	gi|426223149|ref| PREDICTED: Ovis aries lipin 1, transcript variant 1 (LPIN1), mRNA	XM_004005692.1:20565082,20565175,94,94	gi|426223151|ref| PREDICTED: Ovis aries lipin 1, transcript variant 2 (LPIN1), mRNA
chr5	10761857	10763349	44	105	2.35993e-21	XM_004023574.1:10762414,10762643,230,230	gi|426230503|ref| PREDICTED: Ovis aries microtubule associated serine/threonine kinase 1 (MAST1), mRNA	XM_004023574.1:10762831,10763031,201,201	gi|426230503|ref| PREDICTED: Ovis aries microtubule associated serine/threonine kinase 1 (MAST1), mRNA	XM_004023574.1:10761960,10762082,123,123	gi|426230503|ref| PREDICTED: Ovis aries microtubule associated serine/threonine kinase 1 (MAST1), mRNA
chr14	58481241	58482032	68	139	3.20301e-21	XM_004015413.1:58481217,58481439,223,199	gi|426243228|ref| PREDICTED: Ovis aries cationic amino acid transporter 3-like (LOC101118125), mRNA	XM_004015413.1:58481608,58481747,140,140	gi|426243228|ref| PREDICTED: Ovis aries cationic amino acid transporter 3-like (LOC101118125), mRNA	XM_004015413.1:58481850,58481956,107,107	gi|426243228|ref| PREDICTED: Ovis aries cationic amino acid transporter 3-like (LOC101118125), mRNA
chr14	49693241	49693881	31	85	3.55623e-21	XM_004023608.1:49693567,49693683,117,117	gi|426243835|ref| PREDICTED: Ovis aries heterogeneous nuclear ribonucleoprotein U-like 1 (HNRNPUL1), mRNA
chr1	122677914	122679560	53	118	3.65839e-21	XM_004002771.1:122678360,122678829,470,470	gi|426217156|ref| PREDICTED: Ovis aries T-cell lymphoma invasion and metastasis 1 (TIAM1), mRNA
chr11	26348961	26349684	53	118	3.65839e-21	XM_004013282.1:26348985,26349164,180,180	gi|426238797|ref| PREDICTED: Ovis aries DNA-directed RNA polymerase III subunit RPC6-like (LOC101116846), mRNA
chr17	48308927	48309508	15	58	4.6407e-21	XM_004017558.1:48309054,48309942,889,455	gi|426247681|ref| PREDICTED: Ovis aries transmembrane protein 132C (TMEM132C), mRNA
chr4	19526753	19527153	22	70	4.82157e-21	XM_004008206.1:19526898,19527013,116,116	gi|426228308|ref| PREDICTED: Ovis aries thrombospondin, type I, domain containing 7A (THSD7A), mRNA
chr24	20222442	20223095	65	134	6.98715e-21	XM_004021194.1:20222575,20222698,124,124	gi|426255188|ref| PREDICTED: Ovis aries otoancorin (OTOA), mRNA
chr3	3466311	3467694	28	79	1.36638e-20	XM_004007122.1:3466921,3467029,109,109	gi|426226056|ref| PREDICTED: Ovis aries potassium channel, subfamily T, member 1 (KCNT1), mRNA	XM_004007122.1:3467435,3467543,109,109	gi|426226056|ref| PREDICTED: Ovis aries potassium channel, subfamily T, member 1 (KCNT1), mRNA	XM_004007122.1:3467642,3467705,64,53	gi|426226056|ref| PREDICTED: Ovis aries potassium channel, subfamily T, member 1 (KCNT1), mRNA
chr12	58510292	58511072	43	102	1.44925e-20	XM_004013833.1:58510484,58510749,266,266	gi|426239955|ref| PREDICTED: Ovis aries torsin family 3, member A (TOR3A), mRNA
chr24	830882	831523	15	57	1.65269e-20	XM_004021094.1:831231,831447,217,217	gi|426254970|ref| PREDICTED: Ovis aries tektin-4-like (LOC101106386), mRNA
chr7	62289430	62290356	15	57	1.65269e-20	NM_001190392.1:62289637,62289839,203,203	gi|298676426|ref| Ovis aries dual oxidase 2 (DUOX2), mRNA	NM_001190392.1:62290137,62290322,186,186	gi|298676426|ref| Ovis aries dual oxidase 2 (DUOX2), mRNA
chr22	23261036	23262120	36	91	1.86395e-20	XM_004020166.1:23261425,23261508,84,84	gi|426253050|ref| PREDICTED: Ovis aries SH3 and PX domains 2A (SH3PXD2A), mRNA
chr25	915552	916609	50	112	1.86507e-20	XM_004023688.1:915235,916032,798,481	gi|426255997|ref| PREDICTED: Ovis aries TAF5-like RNA polymerase II, p300/CBP-associated factor (PCAF)-associated factor, 65kDa (TAF5L), mRNA
chr17	57441789	57442773	42	100	1.93891e-20	XM_004017589.1:57442652,57442753,102,102	gi|426247747|ref| PREDICTED: Ovis aries nitric oxide synthase (NNOS), mRNA
chr24	60357	62184	38	94	2.61862e-20	XM_004020692.1:60842,61106,265,265	gi|426254136|ref| PREDICTED: Ovis aries rhomboid 5 homolog 1 (Drosophila) (RHBDF1), mRNA	XM_004020692.1:61670,61827,158,158	gi|426254136|ref| PREDICTED: Ovis aries rhomboid 5 homolog 1 (Drosophila) (RHBDF1), mRNA	XM_004020692.1:61899,62021,123,123	gi|426254136|ref| PREDICTED: Ovis aries rhomboid 5 homolog 1 (Drosophila) (RHBDF1), mRNA	XM_004020692.1:60631,60742,112,112	gi|426254136|ref| PREDICTED: Ovis aries rhomboid 5 homolog 1 (Drosophila) (RHBDF1), mRNA	XM_004020692.1:60432,60506,75,75	gi|426254136|ref| PREDICTED: Ovis aries rhomboid 5 homolog 1 (Drosophila) (RHBDF1), mRNA
chr11	27320062	27320766	14	55	3.0421e-20	XM_004013297.1:27320257,27320461,205,205	gi|426238830|ref| PREDICTED: Ovis aries arachidonate lipoxygenase 3 (ALOXE3), mRNA
chr2	105215533	105216216	39	95	3.29503e-20	XM_004005339.1:105215554,105216096,543,543	gi|426222416|ref| PREDICTED: Ovis aries glutathione S-transferase A4-like (LOC101113210), mRNA
chr3	69292896	69293610	39	95	3.29503e-20	XM_004005948.1:69293299,69293543,245,245	gi|426223668|ref| PREDICTED: Ovis aries spectrin beta chain, non-erythrocytic 1-like (LOC101102133), mRNA
chr2	174944759	174945642	24	72	3.32163e-20	XM_004004738.1:174945030,174945416,387,387	gi|426221177|ref| PREDICTED: Ovis aries NHP2-like protein 1-like (LOC101107417), mRNA
chr23	33192375	33193777	53	116	3.36222e-20	XM_004020622.1:33193612,33193730,119,119	gi|426253988|ref| PREDICTED: Ovis aries laminin, alpha 3 (LAMA3), mRNA
chrX	81655632	81656561	63	130	3.4704e-20	XM_004022285.1:81656195,81656316,122,122	gi|426257437|ref| PREDICTED: Ovis aries AF4/FMR2 family, member 2, transcript variant 1 (AFF2), mRNA	XM_004022286.1:81656195,81656316,122,122	gi|426257439|ref| PREDICTED: Ovis aries AF4/FMR2 family, member 2, transcript variant 2 (AFF2), mRNA
chr5	286409	288178	59	124	4.99585e-20	XM_004009112.1:286959,287245,287,287	gi|426230187|ref| PREDICTED: Ovis aries fms-related tyrosine kinase 4 (FLT4), mRNA	XM_004009112.1:287525,287671,147,147	gi|426230187|ref| PREDICTED: Ovis aries fms-related tyrosine kinase 4 (FLT4), mRNA	XM_004009112.1:287770,287901,132,132	gi|426230187|ref| PREDICTED: Ovis aries fms-related tyrosine kinase 4 (FLT4), mRNA	XM_004009112.1:288059,288165,107,107	gi|426230187|ref| PREDICTED: Ovis aries fms-related tyrosine kinase 4 (FLT4), mRNA
chr1	182333437	182334087	43	101	5.51157e-20	XM_004002940.1:182333441,182333573,133,133	gi|426217495|ref| PREDICTED: Ovis aries UDP-Gal:betaGlcNAc beta 1,4- galactosyltransferase, polypeptide 4 (B4GALT4), mRNA
chr5	9702504	9703376	55	118	5.95976e-20	NM_001009234.1:9702959,9703087,129,129	gi|57163970|ref| Ovis aries protein kinase, cAMP-dependent, catalytic, alpha (PRKACA), mRNA
chr4	12417620	12418304	32	84	6.13705e-20	XM_004007735.1:12417623,12417704,82,82	gi|426227355|ref| PREDICTED: Ovis aries paraoxonase 1 (PON1), mRNA
chr23	37920350	37921032	19	63	6.67494e-20	XM_004020502.1:37920567,37920658,92,92	gi|426253740|ref| PREDICTED: Ovis aries discs, large (Drosophila) homolog-associated protein 1, transcript variant 1 (DLGAP1), mRNA	XM_004020503.1:37920567,37920658,92,92	gi|426253742|ref| PREDICTED: Ovis aries discs, large (Drosophila) homolog-associated protein 1, transcript variant 2 (DLGAP1), mRNA
chr17	63552160	63553178	38	93	7.36109e-20	XM_004017616.1:63552511,63552611,101,101	gi|426247801|ref| PREDICTED: Ovis aries acetyl-CoA carboxylase beta (ACACB), mRNA
chr3	31291598	31293272	45	103	1.10135e-19	XM_004005714.1:31292385,31292897,513,513	gi|426223195|ref| PREDICTED: Ovis aries kelch-like 29 (Drosophila) (KLHL29), mRNA
chr17	69250453	69250962	43	100	1.49029e-19	XM_004017651.1:69250452,69250598,147,146	gi|426247877|ref| PREDICTED: Ovis aries oxysterol binding protein 2 (OSBP2), mRNA
chr19	55347039	55348440	55	117	1.50797e-19	XM_004018530.1:55347255,55347293,39,39	gi|426249682|ref| PREDICTED: Ovis aries autophagy related 7 (ATG7), mRNA
chr15	76531340	76531953	24	71	1.5388e-19	XM_004016765.1:76531219,76532130,912,614	gi|426246056|ref| PREDICTED: Ovis aries olfactory receptor 4C46-like (LOC101104270), mRNA
chr2	245614931	245615624	60	124	1.85206e-19	XM_004005533.1:245614880,245615154,275,224	gi|426222823|ref| PREDICTED: Ovis aries uncharacterized LOC101104134 (LOC101104134), mRNA
chr14	24931418	24932015	33	85	2.03665e-19	XM_004023476.1:24931676,24931805,130,130	gi|426243541|ref| PREDICTED: Ovis aries coiled-coil domain containing 102A (CCDC102A), mRNA
chr2	31111616	31112702	23	69	2.22433e-19	XM_004004090.1:31111939,31112119,181,181	gi|426219866|ref| PREDICTED: Ovis aries Fanconi anemia, complementation group C (FANCC), mRNA
chr22	26481477	26482145	17	59	2.64734e-19	XM_004020178.1:26481645,26481824,180,180	gi|426253076|ref| PREDICTED: Ovis aries sortilin-related VPS10 domain containing receptor 1, transcript variant 3 (SORCS1), mRNA	XM_004020179.1:26481645,26481824,180,180	gi|426253078|ref| PREDICTED: Ovis aries sortilin-related VPS10 domain containing receptor 1, transcript variant 4 (SORCS1), mRNA	XM_004020176.1:26481645,26481824,180,180	gi|426253072|ref| PREDICTED: Ovis aries sortilin-related VPS10 domain containing receptor 1, transcript variant 1 (SORCS1), mRNA	XM_004020181.1:26481645,26481824,180,180	gi|426253082|ref| PREDICTED: Ovis aries sortilin-related VPS10 domain containing receptor 1, transcript variant 6 (SORCS1), mRNA	XM_004020180.1:26481645,26481824,180,180	gi|426253080|ref| PREDICTED: Ovis aries sortilin-related VPS10 domain containing receptor 1, transcript variant 5 (SORCS1), mRNA	XM_004020177.1:26481645,26481824,180,180	gi|426253074|ref| PREDICTED: Ovis aries sortilin-related VPS10 domain containing receptor 1, transcript variant 2 (SORCS1), mRNA
chr11	39677170	39678268	40	95	2.67364e-19	XM_004013378.1:39677601,39677757,157,157	gi|426239007|ref| PREDICTED: Ovis aries growth factor receptor-bound protein 7 (GRB7), mRNA	XM_004013378.1:39677266,39677419,154,154	gi|426239007|ref| PREDICTED: Ovis aries growth factor receptor-bound protein 7 (GRB7), mRNA	XM_004013378.1:39677852,39677973,122,122	gi|426239007|ref| PREDICTED: Ovis aries growth factor receptor-bound protein 7 (GRB7), mRNA	XM_004013378.1:39678064,39678141,78,78	gi|426239007|ref| PREDICTED: Ovis aries growth factor receptor-bound protein 7 (GRB7), mRNA
chr18	63308844	63310377	61	125	2.74504e-19	XM_004023175.1:63309334,63309479,146,146	gi|426248901|ref| PREDICTED: Ovis aries HHIP-like 1 (HHIPL1), mRNA
chr25	25986299	25987032	61	125	2.74504e-19	XM_004021633.1:25986528,25986563,36,36	gi|426256099|ref| PREDICTED: Ovis aries collagen, type XIII, alpha 1 (COL13A1), mRNA
chr3	154975190	154975842	9	44	2.98608e-19	XM_004006495.1:154975621,154975699,79,79	gi|426224774|ref| PREDICTED: Ovis aries glucosamine (N-acetyl)-6-sulfatase (GNS), mRNA
chr1	260164719	260166060	26	73	4.70642e-19	XM_004003903.1:260165397,260165578,182,182	gi|426219482|ref| PREDICTED: Ovis aries PR domain containing 15 (PRDM15), mRNA	XM_004003903.1:260165200,260165298,99,99	gi|426219482|ref| PREDICTED: Ovis aries PR domain containing 15 (PRDM15), mRNA	XM_004003903.1:260164839,260164919,81,81	gi|426219482|ref| PREDICTED: Ovis aries PR domain containing 15 (PRDM15), mRNA
chr24	35798022	35799228	35	87	4.78057e-19	XM_004021007.1:35798739,35799007,269,269	gi|426254782|ref| PREDICTED: Ovis aries guanine nucleotide binding protein (G protein), beta polypeptide 2 (GNB2), mRNA	XM_004021007.1:35798432,35798648,217,217	gi|426254782|ref| PREDICTED: Ovis aries guanine nucleotide binding protein (G protein), beta polypeptide 2 (GNB2), mRNA	XM_004021007.1:35798243,35798349,107,107	gi|426254782|ref| PREDICTED: Ovis aries guanine nucleotide binding protein (G protein), beta polypeptide 2 (GNB2), mRNA
chr16	518099	518803	21	65	5.08468e-19	XM_004016856.1:518304,518467,164,164	gi|426246244|ref| PREDICTED: Ovis aries slit homolog 3 (Drosophila), transcript variant 2 (SLIT3), mRNA	XM_004016855.1:518304,518467,164,164	gi|426246242|ref| PREDICTED: Ovis aries slit homolog 3 (Drosophila), transcript variant 1 (SLIT3), mRNA
chr13	77555543	77556512	33	84	5.86335e-19	XM_004014631.1:77556024,77556174,151,151	gi|426241605|ref| PREDICTED: Ovis aries ring finger protein 114 (RNF114), mRNA
chr8	74667965	74668741	36	88	6.04029e-19	XM_004011411.1:74668415,74668491,77,77	gi|426234960|ref| PREDICTED: Ovis aries methylenetetrahydrofolate dehydrogenase (NADP+ dependent) 1-like (MTHFD1L), mRNA
chr19	22353383	22354137	37	90	6.4723e-19	XM_004018314.1:22352726,22354876,2151,755	gi|426249249|ref| PREDICTED: Ovis aries leucine-rich repeat neuronal protein 1-like (LOC101110796), mRNA
chr13	11473837	11474831	51	110	6.98933e-19	XM_004014176.1:11473915,11474028,114,114	gi|426240685|ref| PREDICTED: Ovis aries Scm-like with four mbt domains 2 (SFMBT2), mRNA
chr3	211878310	211879326	53	113	7.56713e-19	XM_004006967.1:211878400,211878537,138,138	gi|426225729|ref| PREDICTED: Ovis aries ELKS/RAB6-interacting/CAST family member 1, transcript variant 1 (ERC1), mRNA	XM_004006968.1:211878400,211878537,138,138	gi|426225731|ref| PREDICTED: Ovis aries ELKS/RAB6-interacting/CAST family member 1, transcript variant 2 (ERC1), mRNA
chr20	7564311	7564950	42	97	7.59931e-19	XM_004019171.1:7564470,7564679,210,210	gi|426251000|ref| PREDICTED: Ovis aries ral guanine nucleotide dissociation stimulator-like 2 (RGL2), mRNA	XM_004019171.1:7564755,7564869,115,115	gi|426251000|ref| PREDICTED: Ovis aries ral guanine nucleotide dissociation stimulator-like 2 (RGL2), mRNA
chr13	67008355	67009241	16	56	8.54198e-19	XM_004014567.1:67008720,67008936,217,217	gi|426241474|ref| PREDICTED: Ovis aries Ral GTPase activating protein, beta subunit (non-catalytic), transcript variant 1 (RALGAPB), mRNA	XM_004014568.1:67008720,67008936,217,217	gi|426241476|ref| PREDICTED: Ovis aries Ral GTPase activating protein, beta subunit (non-catalytic), transcript variant 2 (RALGAPB), mRNA	XM_004014567.1:67008443,67008591,149,149	gi|426241474|ref| PREDICTED: Ovis aries Ral GTPase activating protein, beta subunit (non-catalytic), transcript variant 1 (RALGAPB), mRNA	XM_004014568.1:67008443,67008591,149,149	gi|426241476|ref| PREDICTED: Ovis aries Ral GTPase activating protein, beta subunit (non-catalytic), transcript variant 2 (RALGAPB), mRNA
chr16	70679831	70680447	16	56	8.54198e-19	XM_004017162.1:70680228,70680302,75,75	gi|426246870|ref| PREDICTED: Ovis aries solute carrier family 9, subfamily A (NHE3, cation proton antiporter 3), member 3 (SLC9A3), mRNA
chr17	70697585	70698619	16	56	8.54198e-19	XM_004023380.1:70697708,70698048,341,341	gi|426247914|ref| PREDICTED: Ovis aries calcineurin binding protein 1 (CABIN1), mRNA	XM_004023380.1:70698419,70698487,69,69	gi|426247914|ref| PREDICTED: Ovis aries calcineurin binding protein 1 (CABIN1), mRNA
chr17	2711771	2712930	56	117	8.92422e-19	XM_004017185.1:2712320,2712511,192,192	gi|426246918|ref| PREDICTED: Ovis aries fibrinogen beta chain, transcript variant 2 (FGB), mRNA	XM_004017184.1:2712320,2712511,192,192	gi|426246916|ref| PREDICTED: Ovis aries fibrinogen beta chain, transcript variant 1 (FGB), mRNA	XM_004017186.1:2712454,2712511,58,58	gi|426246920|ref| PREDICTED: Ovis aries fibrinogen beta chain, transcript variant 3 (FGB), mRNA
chr14	9821215	9822529	59	121	1.01161e-18	XM_004014936.1:9821775,9821876,102,102	gi|426242245|ref| PREDICTED: Ovis aries solute carrier family 38, member 8 (SLC38A8), mRNA
chr11	40103008	40103627	25	71	1.01595e-18	XM_004012859.1:40103140,40103346,207,207	gi|426237924|ref| PREDICTED: Ovis aries WAS/WASL interacting protein family, member 2 (WIPF2), mRNA
chr8	88073883	88075804	47	104	1.23065e-18	XM_004011557.1:88075511,88075575,65,65	gi|426235267|ref| PREDICTED: Ovis aries ribosomal protein S6 kinase, 90kDa, polypeptide 2 (RPS6KA2), mRNA
chr13	64583889	64584765	35	86	1.34948e-18	XM_004014539.1:64584146,64584530,385,385	gi|426241417|ref| PREDICTED: Ovis aries PHD finger protein 20, transcript variant 1 (PHF20), mRNA	XM_004014540.1:64584146,64584530,385,385	gi|426241419|ref| PREDICTED: Ovis aries PHD finger protein 20, transcript variant 2 (PHF20), mRNA
chr7	81871673	81872661	26	72	1.43811e-18	XM_004011063.1:81872169,81872372,204,204	gi|426234254|ref| PREDICTED: Ovis aries HEAT repeat containing 4 (HEATR4), mRNA
scaffold005923	20103	20747	31	80	1.65271e-18	XM_004023033.1:20111,20249,139,139	gi|426258983|ref| PREDICTED: Ovis aries septin-5-like (LOC101109081), mRNA	XM_004023033.1:20326,20449,124,124	gi|426258983|ref| PREDICTED: Ovis aries septin-5-like (LOC101109081), mRNA	XM_004023033.1:20631,20766,136,117	gi|426258983|ref| PREDICTED: Ovis aries septin-5-like (LOC101109081), mRNA
chr18	54349621	54350284	15	54	1.65468e-18	NM_001163045.1:54349648,54349830,183,183	gi|251823896|ref| Ovis aries protein disulfide isomerase family A, member 3 (PDIA3), mRNA
chr24	26143564	26144470	37	89	1.79481e-18	XM_004020873.1:26143888,26144103,216,216	gi|426254514|ref| PREDICTED: Ovis aries coronin, actin binding protein, 1A, transcript variant 2 (CORO1A), mRNA	XM_004020872.1:26143888,26144103,216,216	gi|426254512|ref| PREDICTED: Ovis aries coronin, actin binding protein, 1A, transcript variant 1 (CORO1A), mRNA	XM_004020873.1:26144368,26144513,146,103	gi|426254514|ref| PREDICTED: Ovis aries coronin, actin binding protein, 1A, transcript variant 2 (CORO1A), mRNA	XM_004020872.1:26144368,26144513,146,103	gi|426254512|ref| PREDICTED: Ovis aries coronin, actin binding protein, 1A, transcript variant 1 (CORO1A), mRNA	XM_004020873.1:26144199,26144256,58,58	gi|426254514|ref| PREDICTED: Ovis aries coronin, actin binding protein, 1A, transcript variant 2 (CORO1A), mRNA	XM_004020872.1:26144199,26144256,58,58	gi|426254512|ref| PREDICTED: Ovis aries coronin, actin binding protein, 1A, transcript variant 1 (CORO1A), mRNA
chr19	60199468	60201167	53	112	1.90086e-18	XM_004023171.1:60200125,60201204,1080,1043	gi|426250081|ref| PREDICTED: Ovis aries plexin A1 (PLXNA1), mRNA
chr18	26100681	26101852	32	81	2.15005e-18	XM_004017797.1:26101535,26101608,74,74	gi|426248185|ref| PREDICTED: Ovis aries interleukin 16 (IL16), mRNA
chr2	238763933	238765093	32	81	2.15005e-18	XM_004005490.1:238764077,238765025,949,949	gi|426222733|ref| PREDICTED: Ovis aries G protein-coupled receptor 3 (GPR3), mRNA
chrX	40697194	40698369	32	81	2.15005e-18	XM_004022016.1:40697382,40697476,95,95	gi|426256881|ref| PREDICTED: Ovis aries monoamine oxidase A (MAOA), mRNA
chr4	62181711	62182133	28	75	2.37852e-18	XM_004007904.1:62181882,62182083,202,202	gi|426227697|ref| PREDICTED: Ovis aries neuropeptide S receptor 1 (NPSR1), mRNA
chr21	39571464	39572179	44	99	2.40842e-18	XM_004019854.1:39571620,39571831,212,212	gi|426252401|ref| PREDICTED: Ovis aries diacylglycerol lipase, alpha (DAGLA), mRNA
chr15	28084768	28085526	34	84	3.01461e-18	XM_004016564.1:28085063,28085294,232,232	gi|426245633|ref| PREDICTED: Ovis aries transmembrane protease, serine 13 (TMPRSS13), mRNA
chr4	76607121	76607795	34	84	3.01461e-18	XM_004008259.1:76607574,76607648,75,75	gi|426228422|ref| PREDICTED: Ovis aries NAC alpha domain containing (NACAD), mRNA	XM_004008259.1:76607421,76607492,72,72	gi|426228422|ref| PREDICTED: Ovis aries NAC alpha domain containing (NACAD), mRNA
chr9	13427430	13428047	34	84	3.01461e-18	XM_004011890.1:13427856,13427970,115,115	gi|426235948|ref| PREDICTED: Ovis aries kinesin family member C2 (KIFC2), partial mRNA	XM_004011890.1:13427673,13427782,110,110	gi|426235948|ref| PREDICTED: Ovis aries kinesin family member C2 (KIFC2), partial mRNA
chr14	25157599	25158359	17	57	3.02569e-18	XM_004015031.1:25158011,25158122,112,112	gi|426242438|ref| PREDICTED: Ovis aries kinesin family member C3, transcript variant 2 (KIFC3), mRNA	XM_004015030.1:25158011,25158122,112,112	gi|426242436|ref| PREDICTED: Ovis aries kinesin family member C3, transcript variant 1 (KIFC3), mRNA	XM_004015032.1:25158011,25158122,112,112	gi|426242440|ref| PREDICTED: Ovis aries kinesin family member C3, transcript variant 3 (KIFC3), mRNA
chr24	33000177	33001044	17	57	3.02569e-18	XM_004021244.1:33000606,33000666,61,61	gi|426255301|ref| PREDICTED: Ovis aries CAP-GLY domain containing linker protein 2 (CLIP2), mRNA
chr26	7418671	7419776	38	90	3.08259e-18	XM_004021838.1:7419240,7419393,154,154	gi|426256517|ref| PREDICTED: Ovis aries aspartylglucosaminidase (AGA), mRNA
chr20	16706638	16707774	29	76	3.19755e-18	XM_004019220.1:16707047,16707239,193,193	gi|426251100|ref| PREDICTED: Ovis aries protein phosphatase 2, regulatory subunit B', delta (PPP2R5D), mRNA	XM_004019220.1:16707310,16707430,121,121	gi|426251100|ref| PREDICTED: Ovis aries protein phosphatase 2, regulatory subunit B', delta (PPP2R5D), mRNA	XM_004019220.1:16707555,16707647,93,93	gi|426251100|ref| PREDICTED: Ovis aries protein phosphatase 2, regulatory subunit B', delta (PPP2R5D), mRNA
chr4	105201432	105202216	20	62	3.42193e-18	XM_004008124.1:105201971,105202230,260,246	gi|426228140|ref| PREDICTED: Ovis aries probable inactive serine protease 58-like (LOC101111274), mRNA
chr16	18289192	18289991	22	65	3.62877e-18	XM_004016952.1:18289251,18289291,41,41	gi|426246438|ref| PREDICTED: Ovis aries NADH dehydrogenase (ubiquinone) complex I, assembly factor 2 (NDUFAF2), mRNA
chr15	36962147	36962919	37	88	4.9436e-18	XM_004016128.1:36962399,36962570,172,172	gi|426244743|ref| PREDICTED: Ovis aries inscuteable homolog (Drosophila), transcript variant 1 (INSC), mRNA	XM_004016129.1:36962399,36962570,172,172	gi|426244745|ref| PREDICTED: Ovis aries inscuteable homolog (Drosophila), transcript variant 2 (INSC), mRNA
chr1	98280652	98282126	27	73	5.21958e-18	XM_004002416.1:98280994,98281130,137,137	gi|426216428|ref| PREDICTED: Ovis aries RNA binding motif protein 8A (RBM8A), mRNA	XM_004002416.1:98281403,98281539,137,137	gi|426216428|ref| PREDICTED: Ovis aries RNA binding motif protein 8A (RBM8A), mRNA	XM_004002416.1:98281726,98281800,75,75	gi|426216428|ref| PREDICTED: Ovis aries RNA binding motif protein 8A (RBM8A), mRNA	XM_004002416.1:98280836,98280881,46,46	gi|426216428|ref| PREDICTED: Ovis aries RNA binding motif protein 8A (RBM8A), mRNA
chr16	2012821	2014636	35	85	5.32716e-18	XM_004017099.1:2014104,2014208,105,105	gi|426246740|ref| PREDICTED: Ovis aries dedicator of cytokinesis 2 (DOCK2), mRNA
chr2	121585773	121586490	36	86	6.60019e-18	NM_001113771.1:121586192,121586284,93,93	gi|166157505|ref| Ovis aries integrin, alpha V (ITGAV), mRNA
chr3	132842190	132842849	36	86	6.60019e-18	XM_004006288.1:132842515,132842712,198,198	gi|426224355|ref| PREDICTED: Ovis aries activating transcription factor 7, transcript variant 1 (ATF7), mRNA	XM_004006289.1:132842515,132842712,198,198	gi|426224357|ref| PREDICTED: Ovis aries activating transcription factor 7, transcript variant 2 (ATF7), mRNA
chr23	43076350	43076859	33	82	6.73349e-18	XM_004023505.1:43076580,43077179,600,280	gi|426253758|ref| PREDICTED: Ovis aries charged multivesicular body protein 1B (CHMP1B), mRNA
chr3	3512511	3513937	24	68	6.74612e-18	XM_004007122.1:3513098,3513168,71,71	gi|426226056|ref| PREDICTED: Ovis aries potassium channel, subfamily T, member 1 (KCNT1), mRNA	XM_004007122.1:3513260,3513317,58,58	gi|426226056|ref| PREDICTED: Ovis aries potassium channel, subfamily T, member 1 (KCNT1), mRNA
chr4	62761890	62762700	13	49	9.71566e-18	XM_004007906.1:62762198,62762302,105,105	gi|426227701|ref| PREDICTED: Ovis aries BMP binding endothelial regulator, transcript variant 2 (BMPER), mRNA	XM_004007905.1:62762198,62762302,105,105	gi|426227699|ref| PREDICTED: Ovis aries BMP binding endothelial regulator, transcript variant 1 (BMPER), mRNA
chr7	61817028	61817911	40	92	1.0294e-17	XM_004010645.1:61817618,61817671,54,54	gi|426233377|ref| PREDICTED: Ovis aries sulfide quinone reductase-like (yeast) (SQRDL), mRNA
chr8	69869021	69870049	7	38	1.03849e-17	XM_004011527.1:69869770,69870047,278,278	gi|426235196|ref| PREDICTED: Ovis aries epilepsy, progressive myoclonus type 2A, Lafora disease (laforin) (EPM2A), mRNA
chr3	133870751	133871691	55	113	1.06025e-17	XM_004007395.1:133870962,133871372,411,411	gi|426226633|ref| PREDICTED: Ovis aries keratin, type II cuticular Hb5-like (LOC101112805), mRNA
chr7	34285367	34286436	57	116	1.0739e-17	XM_004010988.1:34285467,34285577,111,111	gi|426234094|ref| PREDICTED: Ovis aries spectrin, beta, non-erythrocytic 5 (SPTBN5), mRNA	XM_004010988.1:34285673,34285783,111,111	gi|426234094|ref| PREDICTED: Ovis aries spectrin, beta, non-erythrocytic 5 (SPTBN5), mRNA
chr10	21583389	21583932	14	51	1.10597e-17	XM_004012271.1:21583774,21583833,60,60	gi|426236728|ref| PREDICTED: Ovis aries dehydrogenase/reductase (SDR family) member 12 (DHRS12), mRNA
scaffold002852	19708	20947	16	54	1.49701e-17	XM_004022784.1:20522,20686,165,165	gi|426258466|ref| PREDICTED: Ovis aries cAMP-dependent protein kinase type I-beta regulatory subunit-like (LOC101108463), partial mRNA	XM_004022784.1:19707,19790,84,83	gi|426258466|ref| PREDICTED: Ovis aries cAMP-dependent protein kinase type I-beta regulatory subunit-like (LOC101108463), partial mRNA
chr7	98994636	98995257	17	56	1.51206e-17	XM_004011100.1:98995149,98995280,132,109	gi|426234330|ref| PREDICTED: Ovis aries tetratricopeptide repeat domain 7B (TTC7B), partial mRNA	XM_004011100.1:98994683,98994752,70,70	gi|426234330|ref| PREDICTED: Ovis aries tetratricopeptide repeat domain 7B (TTC7B), partial mRNA
chr2	86648091	86648741	27	72	1.55208e-17	XM_004004390.1:86648267,86648471,205,205	gi|426220471|ref| PREDICTED: Ovis aries ADAMTS-like 1 (ADAMTSL1), mRNA
chr14	7595862	7597003	22	64	1.67023e-17	XM_004015495.1:7595834,7595919,86,58	gi|426243397|ref| PREDICTED: Ovis aries c-Maf inducing protein (CMIP), partial mRNA
chr25	41529969	41530779	22	64	1.67023e-17	XM_004021548.1:41530130,41530243,114,114	gi|426255921|ref| PREDICTED: Ovis aries annexin A8-like, transcript variant 3 (LOC101114082), mRNA	XM_004021546.1:41530130,41530243,114,114	gi|426255917|ref| PREDICTED: Ovis aries annexin A8-like, transcript variant 1 (LOC101114082), mRNA	XM_004021547.1:41530130,41530243,114,114	gi|426255919|ref| PREDICTED: Ovis aries annexin A8-like, transcript variant 2 (LOC101114082), mRNA
chr11	26450841	26451673	33	81	1.89453e-17	XM_004013283.1:26451263,26452035,773,411	gi|426238799|ref| PREDICTED: Ovis aries solute carrier family 16, member 11 (monocarboxylic acid transporter 11) (SLC16A11), mRNA	XM_004013283.1:26450939,26451168,230,230	gi|426238799|ref| PREDICTED: Ovis aries solute carrier family 16, member 11 (monocarboxylic acid transporter 11) (SLC16A11), mRNA
chr6	22312785	22313694	33	81	1.89453e-17	XM_004009667.1:22313342,22313511,170,170	gi|426231378|ref| PREDICTED: Ovis aries nuclear factor of kappa light polypeptide gene enhancer in B-cells 1 (NFKB1), mRNA	XM_004009667.1:22312919,22313021,103,103	gi|426231378|ref| PREDICTED: Ovis aries nuclear factor of kappa light polypeptide gene enhancer in B-cells 1 (NFKB1), mRNA
chr3	5212273	5213608	26	70	1.89579e-17	XM_004007134.1:5212765,5213003,239,239	gi|426226082|ref| PREDICTED: Ovis aries protein-O-mannosyltransferase 1 (POMT1), mRNA	XM_004007133.1:5212525,5212570,46,46	gi|426226080|ref| PREDICTED: Ovis aries uridine-cytidine kinase 1 (UCK1), mRNA
chr21	41167710	41169890	24	67	2.06514e-17	XM_004019864.1:41168208,41168326,119,119	gi|426252425|ref| PREDICTED: Ovis aries HRAS-like suppressor family, member 5 (HRASLS5), mRNA
chr2	2294753	2295982	28	73	2.96638e-17	XM_004003965.1:2295254,2295431,178,178	gi|426219614|ref| PREDICTED: Ovis aries RAB14, member RAS oncogene family (RAB14), mRNA
chr7	9352307	9353388	13	48	3.44268e-17	XM_004010862.1:9353016,9353166,151,151	gi|426233822|ref| PREDICTED: Ovis aries secretory carrier membrane protein 1 (SCAMP1), mRNA
scaffold006833	11432	12198	13	48	3.44268e-17	XM_004023083.1:11983,12370,388,216	gi|426259084|ref| PREDICTED: Ovis aries potassium voltage-gated channel subfamily H member 2-like (LOC101106577), partial mRNA	XM_004023083.1:11496,11695,200,200	gi|426259084|ref| PREDICTED: Ovis aries potassium voltage-gated channel subfamily H member 2-like (LOC101106577), partial mRNA
chr15	77779940	77780861	49	103	4.91482e-17	XM_004016480.1:77780516,77780651,136,136	gi|426245461|ref| PREDICTED: Ovis aries purinergic receptor P2X, ligand-gated ion channel, 3 (P2RX3), mRNA
chr1	27527288	27528476	51	106	5.14224e-17	XM_004003540.1:27527661,27527833,173,173	gi|426218726|ref| PREDICTED: Ovis aries low density lipoprotein receptor-related protein 8, apolipoprotein e receptor (LRP8), mRNA
chr10	21501875	21502773	56	113	5.77399e-17	XM_004012270.1:21502336,21502466,131,131	gi|426236726|ref| PREDICTED: Ovis aries WD repeat and FYVE domain containing 2 (WDFY2), mRNA
chr2	73962462	73963438	46	99	6.40839e-17	XM_004004372.1:73963246,73963341,96,96	gi|426220433|ref| PREDICTED: Ovis aries glycine dehydrogenase (decarboxylating) (GLDC), mRNA
chr9	13441327	13441956	47	100	7.22758e-17	XM_004011597.1:13441435,13441673,239,239	gi|426235347|ref| PREDICTED: Ovis aries cysteine/histidine-rich 1 (CYHR1), mRNA
chr7	27348041	27348636	45	97	9.11337e-17	XM_004010427.1:27348255,27348566,312,312	gi|426232939|ref| PREDICTED: Ovis aries aquarius homolog (mouse) (AQR), mRNA
chr1	247687086	247687767	11	44	1.17549e-16	XM_004003298.1:247687598,247687648,51,51	gi|426218219|ref| PREDICTED: Ovis aries retinol binding protein 2, cellular (RBP2), mRNA
chr5	66710527	66711028	25	67	1.24311e-16	XM_004009023.1:66710737,66710983,247,247	gi|426230001|ref| PREDICTED: Ovis aries clathrin interactor 1 (CLINT1), mRNA
chr6	116536215	116537014	25	67	1.24311e-16	XM_004010161.1:116536273,116536316,44,44	gi|426232396|ref| PREDICTED: Ovis aries transmembrane protein 175 (TMEM175), mRNA
chr7	68560068	68560553	51	105	1.26805e-16	XM_004010688.1:68560162,68560332,171,171	gi|426233463|ref| PREDICTED: Ovis aries dishevelled associated activator of morphogenesis 1, transcript variant 2 (DAAM1), mRNA	XM_004010687.1:68560162,68560332,171,171	gi|426233461|ref| PREDICTED: Ovis aries dishevelled associated activator of morphogenesis 1, transcript variant 1 (DAAM1), mRNA
chr13	38629353	38630674	44	95	1.498e-16	XM_004014695.1:38629851,38630043,193,193	gi|426241733|ref| PREDICTED: Ovis aries Ras and Rab interactor 2 (RIN2), mRNA
chr17	62180318	62181078	35	82	1.561e-16	XM_004017412.1:62180469,62180571,103,103	gi|426247373|ref| PREDICTED: Ovis aries GCN1 general control of amino-acid synthesis 1-like 1 (yeast) (GCN1L1), mRNA
chr25	35279188	35279719	22	62	1.60881e-16	NM_001009728.2:35279254,35279331,78,78	gi|354623011|ref| Ovis aries surfactant protein A1 (SFTPA1), mRNA
chr8	61589894	61590397	13	47	1.83967e-16	XM_004011519.1:61589869,61590112,244,219	gi|426235178|ref| PREDICTED: Ovis aries mitogen-activated protein kinase kinase kinase 5 (MAP3K5), partial mRNA
chr15	80911043	80911494	33	79	2.05797e-16	XM_004016517.1:80911110,80911253,144,144	gi|426245535|ref| PREDICTED: Ovis aries B-lymphocyte antigen CD20-like (LOC101114465), mRNA
chr26	22700871	22702006	38	86	2.26132e-16	XM_004021745.1:22701409,22701582,174,174	gi|426256331|ref| PREDICTED: Ovis aries KIAA1456 ortholog (KIAA1456), mRNA
chr2	211049836	211050623	16	52	2.52359e-16	XM_004004893.1:211050308,211050515,208,208	gi|426221487|ref| PREDICTED: Ovis aries LanC lantibiotic synthetase component C-like 1 (bacterial) (LANCL1), mRNA
chr5	77813328	77815051	40	89	2.6248e-16	XM_004009547.1:77813927,77814160,234,234	gi|426231130|ref| PREDICTED: Ovis aries WW and C2 domain containing 1 (WWC1), mRNA
chr4	32939378	32940500	53	107	3.11604e-16	XM_004008219.1:32939893,32940063,171,171	gi|426228337|ref| PREDICTED: Ovis aries ATP-binding cassette, sub-family B (MDR/TAP), member 4 (ABCB4), mRNA	XM_004008219.1:32939333,32939536,204,159	gi|426228337|ref| PREDICTED: Ovis aries ATP-binding cassette, sub-family B (MDR/TAP), member 4 (ABCB4), mRNA
chr12	66536953	66537547	21	60	3.47296e-16	XM_004013882.1:66536889,66537075,187,123	gi|426240055|ref| PREDICTED: Ovis aries potassium channel, subfamily K, member 2, transcript variant 2 (KCNK2), mRNA	XM_004013881.1:66536889,66537075,187,123	gi|426240053|ref| PREDICTED: Ovis aries potassium channel, subfamily K, member 2, transcript variant 1 (KCNK2), mRNA
chr21	17347756	17348670	29	72	4.54941e-16	XM_004019429.1:17348134,17348243,110,110	gi|426251536|ref| PREDICTED: Ovis aries asparagine-linked glycosylation 8, alpha-1,3-glucosyltransferase homolog (S. cerevisiae) (ALG8), mRNA
chr2	7346272	7347629	42	91	4.77098e-16	XM_004005199.1:7347130,7347313,184,184	gi|426222113|ref| PREDICTED: Ovis aries pregnancy-associated plasma protein-A (PAPP-A), mRNA
chr11	40970953	40972136	44	94	5.20011e-16	XM_004012896.1:40971600,40972093,494,494	gi|426237998|ref| PREDICTED: Ovis aries keratin-associated protein 9-7-like, transcript variant 1 (LOC101116068), mRNA	XM_004012897.1:40971625,40972093,469,469	gi|426238000|ref| PREDICTED: Ovis aries keratin-associated protein 9-7-like, transcript variant 2 (LOC101116068), mRNA	XM_004012897.1:40971505,40971566,62,62	gi|426238000|ref| PREDICTED: Ovis aries keratin-associated protein 9-7-like, transcript variant 2 (LOC101116068), mRNA	XM_004012896.1:40971505,40971526,22,22	gi|426237998|ref| PREDICTED: Ovis aries keratin-associated protein 9-7-like, transcript variant 1 (LOC101116068), mRNA
chr10	85836216	85836970	25	66	5.30177e-16	XM_004012365.1:85836384,85836514,131,131	gi|426236924|ref| PREDICTED: Ovis aries coagulation factor VII (serum prothrombin conversion accelerator) (F7), mRNA
chr3	35697778	35698365	27	69	5.55818e-16	XM_004007239.1:35697853,35697939,87,87	gi|426226304|ref| PREDICTED: Ovis aries WD repeat domain 43 (WDR43), mRNA
chr9	37586786	37587267	45	95	5.84533e-16	XM_004011692.1:37586874,37587045,172,172	gi|426235545|ref| PREDICTED: Ovis aries syndecan binding protein (syntenin), transcript variant 1 (SDCBP), mRNA	XM_004011693.1:37586874,37587045,172,172	gi|426235547|ref| PREDICTED: Ovis aries syndecan binding protein (syntenin), transcript variant 2 (SDCBP), mRNA	XM_004011694.1:37586874,37587045,172,172	gi|426235549|ref| PREDICTED: Ovis aries syndecan binding protein (syntenin), transcript variant 3 (SDCBP), mRNA
chr24	41065942	41067069	23	63	5.98074e-16	XM_004021329.1:41066183,41066373,191,191	gi|426255483|ref| PREDICTED: Ovis aries uncharacterized LOC101113385 (LOC101113385), mRNA
chr6	115016704	115017644	47	98	6.14513e-16	XM_004010141.1:115016704,115016732,29,29	gi|426232348|ref| PREDICTED: Ovis aries uncharacterized LOC101122192 (LOC101122192), mRNA
chr18	66805675	66806890	40	88	6.827e-16	XM_004018007.1:66805786,66805889,104,104	gi|426248611|ref| PREDICTED: Ovis aries MAP/microtubule affinity-regulating kinase 3, transcript variant 3 (MARK3), mRNA	XM_004018006.1:66805786,66805889,104,104	gi|426248609|ref| PREDICTED: Ovis aries MAP/microtubule affinity-regulating kinase 3, transcript variant 2 (MARK3), mRNA	XM_004018005.1:66805786,66805889,104,104	gi|426248607|ref| PREDICTED: Ovis aries MAP/microtubule affinity-regulating kinase 3, transcript variant 1 (MARK3), mRNA	XM_004018008.1:66805786,66805889,104,104	gi|426248613|ref| PREDICTED: Ovis aries MAP/microtubule affinity-regulating kinase 3, transcript variant 4 (MARK3), mRNA	XM_004018009.1:66805786,66805889,104,104	gi|426248615|ref| PREDICTED: Ovis aries MAP/microtubule affinity-regulating kinase 3, transcript variant 5 (MARK3), mRNA
chr19	50314478	50315327	36	82	7.0178e-16	XM_004018651.1:50314778,50315285,508,508	gi|426249931|ref| PREDICTED: Ovis aries macrophage stimulating 1 receptor (c-met-related tyrosine kinase) (MST1R), mRNA
chr2	197480675	197481147	36	82	7.0178e-16	XM_004004783.1:197480893,197481027,135,135	gi|426221267|ref| PREDICTED: Ovis aries HECT, C2 and WW domain containing E3 ubiquitin protein ligase 2 (HECW2), mRNA
chr15	13924183	13924999	26	67	7.03194e-16	XM_004015983.1:13924566,13924679,114,114	gi|426244444|ref| PREDICTED: Ovis aries myotubularin related protein 2, transcript variant 1 (MTMR2), mRNA	XM_004015984.1:13924566,13924679,114,114	gi|426244446|ref| PREDICTED: Ovis aries myotubularin related protein 2, transcript variant 2 (MTMR2), mRNA
chr6	4456606	4457172	26	67	7.03194e-16	XM_004010026.1:4456845,4456943,99,99	gi|426232104|ref| PREDICTED: Ovis aries TNFAIP3 interacting protein 3 (TNIP3), mRNA
chr2	112907381	112908217	17	53	7.96933e-16	XM_004004474.1:112907382,112907510,129,129	gi|426220641|ref| PREDICTED: Ovis aries cytoplasmic FMR1 interacting protein 1 (CYFIP1), mRNA	XM_004004474.1:112907600,112907696,97,97	gi|426220641|ref| PREDICTED: Ovis aries cytoplasmic FMR1 interacting protein 1 (CYFIP1), mRNA
chr11	41108631	41109291	16	51	8.36065e-16	NM_001009445.1:41108779,41108834,56,56	gi|57164220|ref| Ovis aries type I wool keratin intermediate filament 8c1 (V15), mRNA
chr18	57218958	57219439	16	51	8.36065e-16	XM_004017964.1:57219169,57219366,198,198	gi|426248523|ref| PREDICTED: Ovis aries unc-79 homolog (C. elegans), transcript variant 1 (UNC79), mRNA	XM_004017965.1:57219169,57219366,198,198	gi|426248525|ref| PREDICTED: Ovis aries unc-79 homolog (C. elegans), transcript variant 2 (UNC79), mRNA
chr2	116798894	116800308	28	70	1.01615e-15	XM_004005350.1:116798940,116799016,77,77	gi|426222438|ref| PREDICTED: Ovis aries myosin VIIB (MYO7B), mRNA
chr22	9779429	9779964	41	89	1.07296e-15	XM_004020013.1:9779670,9779843,174,174	gi|426252742|ref| PREDICTED: Ovis aries renalase, FAD-dependent amine oxidase (RNLS), mRNA
chr11	40867247	40868089	24	64	1.16989e-15	XM_004012892.1:40867639,40868163,525,451	gi|426237990|ref| PREDICTED: Ovis aries keratin-associated protein 4-7-like (LOC101115138), mRNA
chr19	51428659	51429840	46	96	1.37557e-15	XM_004023517.1:51428712,51428866,155,155	gi|426249959|ref| PREDICTED: Ovis aries F-box and WD repeat domain containing 12 (FBXW12), mRNA
chr7	55072614	55073240	30	73	1.37987e-15	XM_004011014.1:55072961,55073042,82,82	gi|426234150|ref| PREDICTED: Ovis aries myosin VC (MYO5C), mRNA
chr13	40956208	40957119	15	49	1.70867e-15	XM_004014702.1:40956482,40957608,1127,638	gi|426241747|ref| PREDICTED: Ovis aries thrombomodulin (THBD), mRNA
chr19	59621024	59622036	15	49	1.70867e-15	XM_004018711.1:59621838,59621963,126,126	gi|426250063|ref| PREDICTED: Ovis aries monoglyceride lipase (MGLL), mRNA
chr1	13935450	13936891	45	94	1.98576e-15	XM_004003490.1:13936038,13936148,111,111	gi|426218616|ref| PREDICTED: Ovis aries bone morphogenetic protein 8b (BMP8B), partial mRNA	XM_004003490.1:13935461,13935540,80,80	gi|426218616|ref| PREDICTED: Ovis aries bone morphogenetic protein 8b (BMP8B), partial mRNA
chr20	20871496	20872591	45	94	1.98576e-15	XM_004018872.1:20871836,20872006,171,171	gi|426250392|ref| PREDICTED: Ovis aries opsin 5 (OPN5), mRNA
chr7	25994472	25994923	50	101	2.25838e-15	XM_004010971.1:25994633,25994768,136,136	gi|426234052|ref| PREDICTED: Ovis aries ryanodine receptor 3 (RYR3), mRNA
chr20	28001993	28002937	27	68	2.26913e-15	XM_004019009.1:28002625,28002738,114,114	gi|426250671|ref| PREDICTED: Ovis aries myelin oligodendrocyte glycoprotein, transcript variant 2 (MOG), mRNA	XM_004019008.1:28002625,28002738,114,114	gi|426250669|ref| PREDICTED: Ovis aries myelin oligodendrocyte glycoprotein, transcript variant 1 (MOG), mRNA
chr3	155225646	155226095	20	57	2.31836e-15	XM_004006498.1:155225729,155226014,286,286	gi|426224780|ref| PREDICTED: Ovis aries exportin, tRNA (XPOT), mRNA
chrX	108001569	108002359	41	88	2.74297e-15	XM_004022375.1:108001757,108001861,105,105	gi|426257620|ref| PREDICTED: Ovis aries X-prolyl aminopeptidase (aminopeptidase P) 2, membrane-bound (XPNPEP2), mRNA	XM_004022375.1:108002064,108002150,87,87	gi|426257620|ref| PREDICTED: Ovis aries X-prolyl aminopeptidase (aminopeptidase P) 2, membrane-bound (XPNPEP2), mRNA
chr15	34657032	34657531	16	50	2.74752e-15	XM_004016585.1:34657347,34657382,36,36	gi|426245681|ref| PREDICTED: Ovis aries ATP-binding cassette, sub-family C (CFTR/MRP), member 8 (ABCC8), mRNA
chrX	52801931	52802862	16	50	2.74752e-15	XM_004022095.1:52802341,52802454,114,114	gi|426257042|ref| PREDICTED: Ovis aries transcription factor binding to IGHM enhancer 3 (TFE3), mRNA
chr11	26875719	26876455	24	63	3.45226e-15	XM_004012665.1:26876402,26876467,66,54	gi|426237531|ref| PREDICTED: Ovis aries mannose-P-dolichol utilization defect 1 (MPDU1), mRNA
chr3	138669787	138671310	14	47	3.45996e-15	XM_004006413.1:138670722,138670835,114,114	gi|426224610|ref| PREDICTED: Ovis aries endonuclease, polyU-specific, transcript variant 2 (ENDOU), mRNA	XM_004006414.1:138670722,138670835,114,114	gi|426224612|ref| PREDICTED: Ovis aries endonuclease, polyU-specific, transcript variant 3 (ENDOU), mRNA	XM_004006412.1:138670722,138670835,114,114	gi|426224608|ref| PREDICTED: Ovis aries endonuclease, polyU-specific, transcript variant 1 (ENDOU), mRNA
chr7	66806273	66806794	34	78	3.56123e-15	XM_004010679.1:66806443,66806684,242,242	gi|426233445|ref| PREDICTED: Ovis aries solute carrier family 35, member F4 (SLC35F4), mRNA
chr1	187503724	187504676	45	93	4.92615e-15	XM_004003803.1:187504225,187504654,430,430	gi|426219274|ref| PREDICTED: Ovis aries integrin, beta 5 (ITGB5), mRNA
chr18	55254420	55255092	47	96	5.02516e-15	XM_004017949.1:55255011,55255121,111,82	gi|426248493|ref| PREDICTED: Ovis aries catsper channel auxiliary subunit beta (CATSPERB), mRNA
chr12	60235891	60236701	29	70	5.09199e-15	XM_004013845.1:60236195,60236455,261,261	gi|426239979|ref| PREDICTED: Ovis aries major histocompatibility complex class I-related gene protein-like, transcript variant 1 (LOC101102078), mRNA	XM_004013846.1:60236195,60236455,261,261	gi|426239981|ref| PREDICTED: Ovis aries major histocompatibility complex class I-related gene protein-like, transcript variant 2 (LOC101102078), mRNA
chr14	58632758	58633327	29	70	5.09199e-15	XM_004015866.1:58632807,58633029,223,223	gi|426244201|ref| PREDICTED: Ovis aries cationic amino acid transporter 3-like (LOC101115153), mRNA	XM_004015866.1:58633185,58633297,113,113	gi|426244201|ref| PREDICTED: Ovis aries cationic amino acid transporter 3-like (LOC101115153), mRNA
chr17	12878510	12879215	29	70	5.09199e-15	XM_004017220.1:12878644,12878782,139,139	gi|426246988|ref| PREDICTED: Ovis aries OTU domain containing 4, transcript variant 1 (OTUD4), mRNA
chr21	37994594	37995319	15	48	5.66661e-15	XM_004019573.1:37994787,37994980,194,194	gi|426251825|ref| PREDICTED: Ovis aries pregnancy-associated glycoprotein 1-like, transcript variant 2 (LOC101103603), mRNA	XM_004019574.1:37994787,37994980,194,194	gi|426251827|ref| PREDICTED: Ovis aries pregnancy-associated glycoprotein 1-like, transcript variant 3 (LOC101103603), mRNA	XM_004019572.1:37994787,37994980,194,194	gi|426251823|ref| PREDICTED: Ovis aries pregnancy-associated glycoprotein 1-like, transcript variant 1 (LOC101103603), mRNA
chr15	28771932	28773432	40	86	6.16703e-15	XM_004016080.1:28773000,28773126,127,127	gi|426244639|ref| PREDICTED: Ovis aries pleckstrin homology-like domain, family B, member 1 (PHLDB1), mRNA	XM_004016080.1:28773222,28773334,113,113	gi|426244639|ref| PREDICTED: Ovis aries pleckstrin homology-like domain, family B, member 1 (PHLDB1), mRNA
chr17	70717268	70718243	31	73	6.54831e-15	XM_004017668.1:70718045,70718140,96,96	gi|426247916|ref| PREDICTED: Ovis aries gamma-glutamyltransferase 5 (GGT5), mRNA
chr8	74512793	74514000	26	65	8.36427e-15	XM_004011410.1:74513648,74513748,101,101	gi|426234958|ref| PREDICTED: Ovis aries pleckstrin homology domain containing, family G (with RhoGef domain) member 1 (PLEKHG1), mRNA
chr9	74774420	74775371	39	84	8.77032e-15	XM_004011804.1:74774561,74774716,156,156	gi|426235769|ref| PREDICTED: Ovis aries ribonucleotide reductase M2 B (TP53 inducible) (RRM2B), mRNA
chr7	85652230	85653074	22	59	9.41499e-15	XM_004010819.1:85652771,85652906,136,136	gi|426233731|ref| PREDICTED: Ovis aries serine palmitoyltransferase, long chain base subunit 2 (SPTLC2), mRNA
chr13	17238133	17238885	41	87	9.47396e-15	NM_001104935.1:17238150,17238294,145,145	gi|157278611|ref| Ovis aries cAMP responsive element modulator (CREM), mRNA
chr16	35037510	35038637	24	62	1.01007e-14	XM_004017026.1:35038015,35038153,139,139	gi|426246589|ref| PREDICTED: Ovis aries complement component 9 (C9), mRNA
chr3	153389263	153390441	20	56	1.03474e-14	XM_004006490.1:153389309,153389486,178,178	gi|426224764|ref| PREDICTED: Ovis aries helicase (DNA) B (HELB), mRNA
chr24	1947952	1949080	42	88	1.05998e-14	XM_004021125.1:1947769,1948241,473,290	gi|426255040|ref| PREDICTED: Ovis aries cyclin F (CCNF), mRNA
chr1	61478715	61479528	17	51	1.21214e-14	XM_004003572.1:61478720,61478919,200,200	gi|426218792|ref| PREDICTED: Ovis aries WD repeat domain 63 (WDR63), mRNA
chr7	21075765	21076845	17	51	1.21214e-14	XM_004010324.1:21076572,21076728,157,157	gi|426232727|ref| PREDICTED: Ovis aries neuroguidin, EIF4E binding protein (NGDN), mRNA	XM_004010324.1:21076374,21076431,58,58	gi|426232727|ref| PREDICTED: Ovis aries neuroguidin, EIF4E binding protein (NGDN), mRNA	XM_004010324.1:21075905,21075924,20,20	gi|426232727|ref| PREDICTED: Ovis aries neuroguidin, EIF4E binding protein (NGDN), mRNA
chrX	49393229	49393809	17	51	1.21214e-14	XM_004022063.1:49393545,49393713,169,169	gi|426256975|ref| PREDICTED: Ovis aries HECT, UBA and WWE domain containing 1, E3 ubiquitin protein ligase (HUWE1), mRNA	XM_004022063.1:49393233,49393366,134,134	gi|426256975|ref| PREDICTED: Ovis aries HECT, UBA and WWE domain containing 1, E3 ubiquitin protein ligase (HUWE1), mRNA
chr5	2412708	2413244	29	69	1.41381e-14	XM_004009124.1:2412920,2413267,348,325	gi|426230215|ref| PREDICTED: Ovis aries obscurin, cytoskeletal calmodulin and titin-interacting RhoGEF (OBSCN), mRNA
chr14	50892249	50893116	35	78	1.53308e-14	XM_004023403.1:50892473,50892979,507,507	gi|426243876|ref| PREDICTED: Ovis aries immunity-related GTPase family, Q (IRGQ), mRNA	XM_004023403.1:50892151,50892388,238,140	gi|426243876|ref| PREDICTED: Ovis aries immunity-related GTPase family, Q (IRGQ), mRNA
chr5	10743116	10743965	38	82	1.97371e-14	XM_004009260.1:10743329,10743545,217,217	gi|426230499|ref| PREDICTED: Ovis aries glutaryl-CoA dehydrogenase (GCDH), mRNA	XM_004009260.1:10743631,10743760,130,130	gi|426230499|ref| PREDICTED: Ovis aries glutaryl-CoA dehydrogenase (GCDH), mRNA
chr1	103258837	103259798	23	60	2.24344e-14	XM_004003659.1:103259393,103259436,44,44	gi|426218972|ref| PREDICTED: Ovis aries interleukin 6 receptor (IL6R), mRNA
chr10	76831184	76831864	23	60	2.24344e-14	XM_004012223.1:76831238,76831618,381,381	gi|426236632|ref| PREDICTED: Ovis aries histidine triad nucleotide-binding protein 1-like (LOC101112491), mRNA
chr14	35756537	35757342	23	60	2.24344e-14	XM_004015603.1:35756640,35756853,214,214	gi|426243626|ref| PREDICTED: Ovis aries syntrophin, beta 2 (dystrophin-associated protein A1, 59kDa, basic component 2) (SNTB2), mRNA
chr19	53451482	53452600	43	89	2.46736e-14	XM_004018681.1:53451588,53451750,163,163	gi|426249997|ref| PREDICTED: Ovis aries solute carrier family 6 (proline IMINO transporter), member 20 (SLC6A20), mRNA
chr14	42531141	42532532	27	66	2.56647e-14	XM_004015617.1:42531361,42531546,186,186	gi|426243654|ref| PREDICTED: Ovis aries tudor domain containing 12 (TDRD12), mRNA
chr13	30611023	30611514	18	52	2.61545e-14	XM_004014245.1:30611247,30611373,127,127	gi|426240824|ref| PREDICTED: Ovis aries cubilin (intrinsic factor-cobalamin receptor) (CUBN), mRNA
chr15	35723696	35724298	39	83	3.04794e-14	XM_004016126.1:35723910,35724117,208,208	gi|426244739|ref| PREDICTED: Ovis aries SRY (sex determining region Y)-box 6, transcript variant 1 (SOX6), mRNA	XM_004016127.1:35723910,35724117,208,208	gi|426244741|ref| PREDICTED: Ovis aries SRY (sex determining region Y)-box 6, transcript variant 2 (SOX6), mRNA
chr21	43649898	43650402	39	83	3.04794e-14	XM_004019911.1:43650154,43650510,357,249	gi|426252525|ref| PREDICTED: Ovis aries transmembrane protein 151A (TMEM151A), mRNA
chr2	143948060	143948829	28	67	3.17971e-14	XM_004004651.1:143948252,143948347,96,96	gi|426221000|ref| PREDICTED: Ovis aries growth factor receptor-bound protein 14 (GRB14), mRNA
chr1	189460988	189461608	17	50	3.83562e-14	XM_004003012.1:189461098,189461459,362,362	gi|426217639|ref| PREDICTED: Ovis aries centrosomal protein 19kDa (CEP19), mRNA
chr3	57333375	57334045	17	50	3.83562e-14	XM_004005877.1:57333405,57333547,143,143	gi|426223526|ref| PREDICTED: Ovis aries ubiquitin specific peptidase 39, transcript variant 1 (USP39), mRNA	XM_004005878.1:57333405,57333547,143,143	gi|426223528|ref| PREDICTED: Ovis aries ubiquitin specific peptidase 39, transcript variant 2 (USP39), mRNA
scaffold006597	3553	4331	17	50	3.83562e-14	XM_004023071.1:3397,4335,939,779	gi|426259060|ref| PREDICTED: Ovis aries olfactory receptor 6C4-like (LOC101102551), mRNA
chr2	64431846	64432491	35	77	4.00378e-14	XM_004004310.1:64432241,64432395,155,155	gi|426220309|ref| PREDICTED: Ovis aries transmembrane protein 2, transcript variant 1 (TMEM2), mRNA	XM_004004311.1:64432241,64432395,155,155	gi|426220311|ref| PREDICTED: Ovis aries transmembrane protein 2, transcript variant 2 (TMEM2), mRNA
chr3	180253230	180254423	35	77	4.00378e-14	XM_004006727.1:180253783,180254397,615,615	gi|426225242|ref| PREDICTED: Ovis aries thiosulfate sulfurtransferase (rhodanese) (TST), mRNA
chr5	20316781	20317383	16	48	4.26662e-14	XM_004009382.1:20316858,20316932,75,75	gi|426230768|ref| PREDICTED: Ovis aries folliculin interacting protein 1 (FNIP1), mRNA
chr1	199393592	199394135	38	81	5.02749e-14	XM_004003069.1:199393763,199393932,170,170	gi|426217755|ref| PREDICTED: Ovis aries ets variant 5 (ETV5), mRNA
chr11	28513176	28514087	38	81	5.02749e-14	XM_004012697.1:28513623,28513778,156,156	gi|426237600|ref| PREDICTED: Ovis aries dehydrogenase/reductase (SDR family) member 7C, transcript variant 1 (DHRS7C), mRNA
chr12	67321823	67322611	38	81	5.02749e-14	XM_004013884.1:67322575,67322632,58,37	gi|426240059|ref| PREDICTED: Ovis aries protein tyrosine phosphatase, non-receptor type 14 (PTPN14), mRNA
chr26	25917812	25918624	25	62	5.33542e-14	XM_004021762.1:25917944,25918106,163,163	gi|426256365|ref| PREDICTED: Ovis aries Werner syndrome, RecQ helicase-like (WRN), mRNA
chr14	12514332	12515969	33	74	5.65121e-14	XM_004015511.1:12515471,12515594,124,124	gi|426243431|ref| PREDICTED: Ovis aries zinc finger, CCHC domain containing 14 (ZCCHC14), mRNA
chr24	10573809	10574770	33	74	5.65121e-14	XM_004020778.1:10574117,10574344,228,228	gi|426254320|ref| PREDICTED: Ovis aries G1 to S phase transition 1, transcript variant 2 (GSPT1), mRNA	XM_004020777.1:10574117,10574341,225,225	gi|426254318|ref| PREDICTED: Ovis aries G1 to S phase transition 1, transcript variant 1 (GSPT1), mRNA
chr11	19437518	19438219	14	45	5.72843e-14	XM_004012492.1:19438101,19438186,86,86	gi|426237183|ref| PREDICTED: Ovis aries intraflagellar transport 20 homolog (Chlamydomonas), transcript variant 1 (IFT20), mRNA	XM_004012494.1:19438101,19438186,86,86	gi|426237187|ref| PREDICTED: Ovis aries intraflagellar transport 20 homolog (Chlamydomonas), transcript variant 3 (IFT20), mRNA	XM_004012493.1:19438101,19438186,86,86	gi|426237185|ref| PREDICTED: Ovis aries intraflagellar transport 20 homolog (Chlamydomonas), transcript variant 2 (IFT20), mRNA
chr7	23219112	23219622	21	56	6.18491e-14	XM_004010921.1:23219121,23219268,148,148	gi|426233952|ref| PREDICTED: Ovis aries transmembrane protein 253 (TMEM253), mRNA	XM_004010921.1:23219384,23219494,111,111	gi|426233952|ref| PREDICTED: Ovis aries transmembrane protein 253 (TMEM253), mRNA
chr9	88841825	88842938	21	56	6.18491e-14	XM_004011855.1:88842021,88842120,100,100	gi|426235876|ref| PREDICTED: Ovis aries WW domain containing E3 ubiquitin protein ligase 1 (WWP1), mRNA
chr22	16522447	16523306	31	71	6.66104e-14	XM_004020064.1:16523193,16523330,138,114	gi|426252844|ref| PREDICTED: Ovis aries ectonucleoside triphosphate diphosphohydrolase 1, transcript variant 1 (ENTPD1), mRNA	XM_004020065.1:16523193,16523330,138,114	gi|426252846|ref| PREDICTED: Ovis aries ectonucleoside triphosphate diphosphohydrolase 1, transcript variant 2 (ENTPD1), mRNA
chr11	33735696	33736445	32	72	7.85935e-14	XM_004013331.1:33736205,33736282,78,78	gi|426238906|ref| PREDICTED: Ovis aries GRB2-related adaptor protein (GRAP), mRNA
chr15	49732363	49733221	15	46	8.98357e-14	XM_004016705.1:49732611,49733330,720,611	gi|426245927|ref| PREDICTED: Ovis aries short transient receptor potential channel 2-like (LOC101102838), mRNA
chr2	38313245	38314398	34	75	9.02797e-14	XM_004005249.1:38313560,38314137,578,578	gi|426222222|ref| PREDICTED: Ovis aries tripartite motif containing 35 (TRIM35), mRNA
chr17	68616031	68616865	23	59	9.30273e-14	XM_004017468.1:68616228,68616341,114,114	gi|426247487|ref| PREDICTED: Ovis aries myotubularin related protein 3, transcript variant 1 (MTMR3), mRNA	XM_004017470.1:68616228,68616341,114,114	gi|426247491|ref| PREDICTED: Ovis aries myotubularin related protein 3, transcript variant 3 (MTMR3), mRNA	XM_004017469.1:68616228,68616341,114,114	gi|426247489|ref| PREDICTED: Ovis aries myotubularin related protein 3, transcript variant 2 (MTMR3), mRNA
chr5	7204536	7205304	26	63	9.48923e-14	NM_001009743.1:7204882,7204950,69,69	gi|57619219|ref| Ovis aries prostaglandin omega-hydroxylase CYP4F21 (CYP4F21), mRNA
chr16	16989049	16990330	30	69	1.08204e-13	XM_004016947.1:16989373,16989473,101,101	gi|426246428|ref| PREDICTED: Ovis aries importin 11 (IPO11), mRNA
chr21	43077146	43078238	37	79	1.13097e-13	XM_004019899.1:43077650,43077807,158,158	gi|426252497|ref| PREDICTED: Ovis aries EH domain binding protein 1-like 1 (EHBP1L1), mRNA	XM_004019899.1:43077902,43077969,68,68	gi|426252497|ref| PREDICTED: Ovis aries EH domain binding protein 1-like 1 (EHBP1L1), mRNA
chr14	56425592	56426517	20	54	1.36457e-13	XM_004015838.1:56425939,56426173,235,235	gi|426244139|ref| PREDICTED: Ovis aries sialic acid binding Ig-like lectin 10 (SIGLEC10), mRNA
chr24	4047016	4047819	29	67	1.48054e-13	XM_004021161.1:4047184,4047337,154,154	gi|426255114|ref| PREDICTED: Ovis aries SEC14-like 5 (S. cerevisiae) (SEC14L5), mRNA
chr15	5413405	5413764	36	77	1.61471e-13	XM_004016525.1:5413543,5413705,163,163	gi|426245551|ref| PREDICTED: Ovis aries matrix metallopeptidase 1 (interstitial collagenase) (MMP1), mRNA
chr7	15648201	15649364	36	77	1.61471e-13	XM_004010878.1:15648926,15649160,235,235	gi|426233858|ref| PREDICTED: Ovis aries NADPH oxidase, EF-hand calcium binding domain 5 (NOX5), mRNA
chr9	28974998	28975409	36	77	1.61471e-13	XM_004011946.1:28975003,28975060,58,58	gi|426236064|ref| PREDICTED: Ovis aries family with sequence similarity 91, member A1 (FAM91A1), mRNA
chr4	104755631	104756342	19	52	1.65519e-13	XM_004008116.1:104755673,104755829,157,157	gi|426228124|ref| PREDICTED: Ovis aries WEE1 homolog 2 (S. pombe) (WEE2), mRNA
chr4	105088902	105089632	19	52	1.65519e-13	XM_004008308.1:105089206,105089377,172,172	gi|426228531|ref| PREDICTED: Ovis aries maltase-glucoamylase, intestinal-like (LOC101113672), mRNA
chr21	12005853	12006206	31	70	1.77387e-13	XM_004019418.1:12005514,12006143,630,291	gi|426251514|ref| PREDICTED: Ovis aries high mobility group protein B2-like (LOC101106722), mRNA
chr4	66400894	66401546	21	55	1.83027e-13	XM_004008243.1:66400929,66401102,174,174	gi|426228387|ref| PREDICTED: Ovis aries WAS/WASL interacting protein family, member 3 (WIPF3), mRNA
chr1	9588432	9589633	39	81	1.92093e-13	XM_004023428.1:9588913,9589561,649,649	gi|426215139|ref| PREDICTED: Ovis aries gap junction protein, beta 3, 31kDa (GJB3), mRNA
chr11	25018406	25019114	39	81	1.92093e-13	XM_004013274.1:25018579,25018751,173,173	gi|426238776|ref| PREDICTED: Ovis aries PITPNM family member 3 (PITPNM3), mRNA
chr13	53372765	53373403	39	81	1.92093e-13	NM_001162550.1:53372808,53372908,101,101	gi|242247478|ref| Ovis aries ADP-ribosylation factor related protein 1 (ARFRP1), mRNA	NM_001162550.1:53372977,53373064,88,88	gi|242247478|ref| Ovis aries ADP-ribosylation factor related protein 1 (ARFRP1), mRNA
chr3	110836086	110836814	13	42	1.95044e-13	XM_004007370.1:110836351,110836506,156,156	gi|426226579|ref| PREDICTED: Ovis aries potassium voltage-gated channel, Shaw-related subfamily, member 2 (KCNC2), mRNA
chr20	32403915	32404738	43	87	1.98167e-13	XM_004019335.1:32404043,32404351,309,309	gi|426251343|ref| PREDICTED: Ovis aries doublecortin domain containing 2 (DCDC2), mRNA	XM_004019335.1:32404493,32404591,99,99	gi|426251343|ref| PREDICTED: Ovis aries doublecortin domain containing 2 (DCDC2), mRNA
chr12	62433053	62434207	25	61	2.13182e-13	XM_004014103.1:62433639,62433706,68,68	gi|426240530|ref| PREDICTED: Ovis aries nicotinamide nucleotide adenylyltransferase 2 (NMNAT2), mRNA
chr2	148627222	148628015	25	61	2.13182e-13	XM_004005383.1:148627381,148627549,169,169	gi|426222506|ref| PREDICTED: Ovis aries phospholipase A2 receptor 1, 180kDa (PLA2R1), mRNA
chr4	62916023	62916554	32	71	2.85915e-13	XM_004007906.1:62916257,62916342,86,86	gi|426227701|ref| PREDICTED: Ovis aries BMP binding endothelial regulator, transcript variant 2 (BMPER), mRNA	XM_004007905.1:62916257,62916342,86,86	gi|426227699|ref| PREDICTED: Ovis aries BMP binding endothelial regulator, transcript variant 1 (BMPER), mRNA
chr3	154851933	154852462	22	56	3.43363e-13	XM_004006494.1:154852123,154852291,169,169	gi|426224772|ref| PREDICTED: Ovis aries TBC1 domain family, member 30 (TBC1D30), mRNA
chr13	66322813	66324050	37	78	3.87858e-13	XM_004014562.1:66323080,66323160,81,81	gi|426241464|ref| PREDICTED: Ovis aries catenin, beta like 1 (CTNNBL1), mRNA
chr14	13294687	13296880	37	78	3.87858e-13	XM_004015516.1:13295977,13296110,134,134	gi|426243443|ref| PREDICTED: Ovis aries uncharacterized LOC101106278 (LOC101106278), mRNA	XM_004015516.1:13295536,13295627,92,92	gi|426243443|ref| PREDICTED: Ovis aries uncharacterized LOC101106278 (LOC101106278), mRNA
chr7	19717764	19718796	12	40	3.96001e-13	XM_004010888.1:19718246,19718440,195,195	gi|426233882|ref| PREDICTED: Ovis aries neogenin 1 (NEO1), mRNA
chr25	41496	42093	30	68	4.00529e-13	XM_004021580.1:41970,41973,4,4	gi|426255987|ref| PREDICTED: Ovis aries rho-related GTP-binding protein RhoU-like (LOC101122661), mRNA
chr5	13267717	13268624	38	79	4.31058e-13	XM_004008532.1:13268073,13268273,201,201	gi|426228998|ref| PREDICTED: Ovis aries KN motif and ankyrin repeat domains 2, transcript variant 1 (KANK2), mRNA	XM_004008533.1:13268073,13268273,201,201	gi|426229000|ref| PREDICTED: Ovis aries KN motif and ankyrin repeat domains 2, transcript variant 2 (KANK2), mRNA	XM_004008532.1:13267902,13267991,90,90	gi|426228998|ref| PREDICTED: Ovis aries KN motif and ankyrin repeat domains 2, transcript variant 1 (KANK2), mRNA	XM_004008533.1:13267902,13267991,90,90	gi|426229000|ref| PREDICTED: Ovis aries KN motif and ankyrin repeat domains 2, transcript variant 2 (KANK2), mRNA
chrX	77360229	77361213	31	69	4.681e-13	XM_004022260.1:77360589,77360700,112,112	gi|426257387|ref| PREDICTED: Ovis aries opsin 1 (cone pigments), long-wave-sensitive (OPN1LW), mRNA
chr3	223866103	223866925	19	51	4.99303e-13	XM_004023453.1:223866191,223866314,124,124	gi|426227237|ref| PREDICTED: Ovis aries mitogen-activated protein kinase 12 (MAPK12), mRNA	XM_004023453.1:223866656,223866748,93,93	gi|426227237|ref| PREDICTED: Ovis aries mitogen-activated protein kinase 12 (MAPK12), mRNA	XM_004023453.1:223866543,223866572,30,30	gi|426227237|ref| PREDICTED: Ovis aries mitogen-activated protein kinase 12 (MAPK12), mRNA
chr7	70524584	70525232	33	72	5.27046e-13	XM_004010702.1:70524919,70525073,155,155	gi|426233491|ref| PREDICTED: Ovis aries protein kinase C, eta (PRKCH), mRNA
chr9	13511068	13512130	33	72	5.27046e-13	XM_004011893.1:13511305,13511536,232,232	gi|426235954|ref| PREDICTED: Ovis aries cleavage and polyadenylation specific factor 1, 160kDa (CPSF1), mRNA	XM_004011893.1:13511651,13511790,140,140	gi|426235954|ref| PREDICTED: Ovis aries cleavage and polyadenylation specific factor 1, 160kDa (CPSF1), mRNA	XM_004011893.1:13511867,13511977,111,111	gi|426235954|ref| PREDICTED: Ovis aries cleavage and polyadenylation specific factor 1, 160kDa (CPSF1), mRNA	XM_004011893.1:13512050,13512143,94,81	gi|426235954|ref| PREDICTED: Ovis aries cleavage and polyadenylation specific factor 1, 160kDa (CPSF1), mRNA	XM_004011893.1:13511207,13511232,26,26	gi|426235954|ref| PREDICTED: Ovis aries cleavage and polyadenylation specific factor 1, 160kDa (CPSF1), mRNA
chr15	40000109	40000891	17	48	5.43547e-13	XM_004016589.1:40000255,40000370,116,116	gi|426245689|ref| PREDICTED: Ovis aries MICAL C-terminal like (MICALCL), mRNA
chr2	39923693	39924570	29	66	5.541e-13	XM_004004178.1:39924215,39924336,122,122	gi|426220042|ref| PREDICTED: Ovis aries potassium channel tetramerisation domain containing 9 (KCTD9), mRNA
chr7	82266296	82267143	16	46	6.29967e-13	XM_004011068.1:82266464,82266571,108,108	gi|426234264|ref| PREDICTED: Ovis aries coenzyme Q6 homolog, monooxygenase (S. cerevisiae) (COQ6), partial mRNA	XM_004011068.1:82266914,82267021,108,108	gi|426234264|ref| PREDICTED: Ovis aries coenzyme Q6 homolog, monooxygenase (S. cerevisiae) (COQ6), partial mRNA	XM_004011068.1:82266662,82266724,63,63	gi|426234264|ref| PREDICTED: Ovis aries coenzyme Q6 homolog, monooxygenase (S. cerevisiae) (COQ6), partial mRNA
chr15	28290646	28291724	39	80	6.43072e-13	XM_004016062.1:28291030,28291196,167,167	gi|426244603|ref| PREDICTED: Ovis aries transmembrane protease, serine 4 (TMPRSS4), mRNA
chr6	116572112	116575671	39	80	6.43072e-13	XM_004010162.1:116573389,116573524,136,136	gi|426232398|ref| PREDICTED: Ovis aries cyclin G associated kinase (GAK), mRNA	XM_004010162.1:116573663,116573775,113,113	gi|426232398|ref| PREDICTED: Ovis aries cyclin G associated kinase (GAK), mRNA	XM_004010162.1:116572251,116572340,90,90	gi|426232398|ref| PREDICTED: Ovis aries cyclin G associated kinase (GAK), mRNA	XM_004010162.1:116575113,116575170,58,58	gi|426232398|ref| PREDICTED: Ovis aries cyclin G associated kinase (GAK), mRNA
chr12	64203790	64204506	13	41	6.47336e-13	XM_004013869.1:64204072,64204344,273,273	gi|426240029|ref| PREDICTED: Ovis aries ring finger protein 2 (RNF2), mRNA
chr21	39190876	39191992	41	83	6.47854e-13	XM_004019851.1:39191066,39191685,620,620	gi|426252395|ref| PREDICTED: Ovis aries von Willebrand factor C and EGF domains (VWCE), mRNA
chr6	116904850	116905701	32	70	7.45142e-13	XM_004010168.1:116905197,116905260,64,64	gi|426232412|ref| PREDICTED: Ovis aries phosphodiesterase 6B, cGMP-specific, rod, beta (PDE6B), mRNA
chr11	41593114	41593671	23	57	7.61044e-13	XM_004013392.1:41593266,41593431,166,166	gi|426239041|ref| PREDICTED: Ovis aries tetratricopeptide repeat domain 25 (TTC25), mRNA
chr10	74410248	74410639	35	74	9.22338e-13	XM_004012211.1:74410422,74410594,173,173	gi|426236608|ref| PREDICTED: Ovis aries importin 5, transcript variant 1 (IPO5), mRNA	XM_004012212.1:74410422,74410594,173,173	gi|426236610|ref| PREDICTED: Ovis aries importin 5, transcript variant 2 (IPO5), mRNA
chr13	57426699	57427673	35	74	9.22338e-13	XM_004014766.1:57427367,57427598,232,232	gi|426241892|ref| PREDICTED: Ovis aries ankyrin repeat domain 60 (ANKRD60), mRNA	XM_004014766.1:57427009,57427083,75,75	gi|426241892|ref| PREDICTED: Ovis aries ankyrin repeat domain 60 (ANKRD60), mRNA
chr11	51246796	51247425	22	55	9.89195e-13	XM_004013085.1:51247196,51247324,129,129	gi|426238382|ref| PREDICTED: Ovis aries endonuclease V, transcript variant 1 (ENDOV), mRNA	XM_004013086.1:51247196,51247324,129,129	gi|426238384|ref| PREDICTED: Ovis aries endonuclease V, transcript variant 2 (ENDOV), mRNA
chr22	23691713	23692531	22	55	9.89195e-13	XM_004020328.1:23691795,23692013,219,219	gi|426253384|ref| PREDICTED: Ovis aries collagen, type XVII, alpha 1 (COL17A1), mRNA
chr5	22549284	22549829	22	55	9.89195e-13	XM_004009385.1:22549452,22549532,81,81	gi|426230774|ref| PREDICTED: Ovis aries isochorismatase domain containing 1 (ISOC1), mRNA
chr15	74163760	74165032	40	81	1.07654e-12	XM_004016432.1:74164647,74164705,59,59	gi|426245362|ref| PREDICTED: Ovis aries peroxisomal biogenesis factor 16, transcript variant 2 (PEX16), mRNA	XM_004016431.1:74164647,74164705,59,59	gi|426245360|ref| PREDICTED: Ovis aries peroxisomal biogenesis factor 16, transcript variant 1 (PEX16), mRNA
chr16	31429050	31430734	40	81	1.07654e-12	XM_004017011.1:31429326,31429489,164,164	gi|426246559|ref| PREDICTED: Ovis aries 3-hydroxy-3-methylglutaryl-CoA synthase 1 (soluble) (HMGCS1), mRNA	XM_004017011.1:31429106,31429231,126,126	gi|426246559|ref| PREDICTED: Ovis aries 3-hydroxy-3-methylglutaryl-CoA synthase 1 (soluble) (HMGCS1), mRNA	XM_004017011.1:31430452,31430541,90,90	gi|426246559|ref| PREDICTED: Ovis aries 3-hydroxy-3-methylglutaryl-CoA synthase 1 (soluble) (HMGCS1), mRNA
chr13	74443646	74444719	18	49	1.09872e-12	XM_004023212.1:74444255,74444494,240,240	gi|426242112|ref| PREDICTED: Ovis aries cadherin 22, type 2 (CDH22), partial mRNA
chr1	125397096	125397935	28	64	1.25183e-12	XM_004002792.1:125397119,125397290,172,172	gi|426217198|ref| PREDICTED: Ovis aries listerin E3 ubiquitin protein ligase 1 (LTN1), mRNA
chr13	59741567	59742611	28	64	1.25183e-12	XM_004014781.1:59741809,59741865,57,57	gi|426241924|ref| PREDICTED: Ovis aries transcription factor 15 (basic helix-loop-helix) (TCF15), mRNA
chr5	43219657	43220463	28	64	1.25183e-12	XM_004008799.1:43219802,43219963,162,162	gi|426229539|ref| PREDICTED: Ovis aries protein phosphatase 2A-alpha catalytic subunit (LOC443009), mRNA
chr3	56486324	56487104	24	58	1.34172e-12	XM_004005864.1:56486739,56486866,128,128	gi|426223500|ref| PREDICTED: Ovis aries dynein, axonemal, heavy chain 6 (DNAH6), mRNA
chr6	116351867	116352315	24	58	1.34172e-12	XM_004010156.1:116351986,116352195,210,210	gi|426232384|ref| PREDICTED: Ovis aries uncharacterized LOC101104910 (LOC101104910), mRNA
chr1	998834	1000082	36	75	1.39943e-12	XM_004003443.1:998867,999007,141,141	gi|426218514|ref| PREDICTED: Ovis aries ankyrin repeat and MYND domain containing 1 (ANKMY1), mRNA	XM_004003443.1:999072,999076,5,5	gi|426218514|ref| PREDICTED: Ovis aries ankyrin repeat and MYND domain containing 1 (ANKMY1), mRNA
chr15	72525074	72525892	36	75	1.39943e-12	XM_004016424.1:72525560,72525703,144,144	gi|426245344|ref| PREDICTED: Ovis aries exostosin 2 (EXT2), mRNA
chr5	66718757	66719244	36	75	1.39943e-12	XM_004009023.1:66718753,66718861,109,105	gi|426230001|ref| PREDICTED: Ovis aries clathrin interactor 1 (CLINT1), mRNA
chr22	41103995	41104787	29	65	1.47446e-12	XM_004020242.1:41104205,41104287,83,83	gi|426253205|ref| PREDICTED: Ovis aries BTB (POZ) domain containing 16 (BTBD16), mRNA
chr14	25321900	25322715	19	50	1.49105e-12	XM_004015566.1:25322212,25322244,33,33	gi|426243549|ref| PREDICTED: Ovis aries testis, prostate and placenta expressed (TEPP), mRNA
chr6	104479040	104479660	19	50	1.49105e-12	XM_004010119.1:104479195,104479356,162,162	gi|426232298|ref| PREDICTED: Ovis aries otopetrin 1 (OTOP1), mRNA
chr18	40285100	40285578	39	79	1.57524e-12	XM_004017876.1:40285218,40285280,63,63	gi|426248347|ref| PREDICTED: Ovis aries sec1 family domain containing 1 (SCFD1), mRNA
chr12	65095013	65095707	17	47	2.4129e-12	XM_004013873.1:65095350,65095445,96,96	gi|426240037|ref| PREDICTED: Ovis aries hemicentin 1 (HMCN1), mRNA
chr7	7950741	7951583	17	47	2.4129e-12	XM_004010858.1:7950823,7951338,516,516	gi|426233812|ref| PREDICTED: Ovis aries probable 8-oxo-dGTP diphosphatase NUDT15-like (LOC101106776), mRNA
chr17	65313516	65314639	26	60	2.7898e-12	XM_004017626.1:65314173,65314238,66,66	gi|426247821|ref| PREDICTED: Ovis aries myosin XVIIIB (MYO18B), mRNA
chr8	82883633	82884645	23	56	3.02213e-12	XM_004011550.1:82884347,82884465,119,119	gi|426235253|ref| PREDICTED: Ovis aries mannose-6-phosphate/insulin-like growth factor II receptor (M6P/IGF2R), mRNA
chr6	15392676	15393590	35	73	3.14471e-12	XM_004009618.1:15392676,15392807,132,132	gi|426231278|ref| PREDICTED: Ovis aries ELOVL fatty acid elongase 6 (ELOVL6), mRNA
chr9	13574780	13575850	13	40	3.15485e-12	NM_001110164.1:13575124,13575279,156,156	gi|158749585|ref| Ovis aries diacylglycerol O-acyltransferase 1 (DGAT1), mRNA	NM_001110164.1:13574813,13574899,87,87	gi|158749585|ref| Ovis aries diacylglycerol O-acyltransferase 1 (DGAT1), mRNA	NM_001110164.1:13574987,13575049,63,63	gi|158749585|ref| Ovis aries diacylglycerol O-acyltransferase 1 (DGAT1), mRNA	XM_004011897.1:13575675,13575733,59,59	gi|426235962|ref| PREDICTED: Ovis aries heat shock transcription factor 1 (HSF1), mRNA
chr1	189419279	189420237	28	63	3.33307e-12	XM_004003011.1:189419335,189421305,1971,903	gi|426217637|ref| PREDICTED: Ovis aries leucine rich repeat containing 33 (LRRC33), mRNA
chr2	66656603	66657435	28	63	3.33307e-12	XM_004004326.1:66656583,66656820,238,218	gi|426220341|ref| PREDICTED: Ovis aries amyloid beta (A4) precursor protein-binding, family A, member 1, transcript variant 1 (APBA1), mRNA	XM_004004327.1:66656603,66656820,218,218	gi|426220343|ref| PREDICTED: Ovis aries amyloid beta (A4) precursor protein-binding, family A, member 1, transcript variant 2 (APBA1), mRNA
chr11	56039186	56039953	36	74	3.47743e-12	XM_004013522.1:56039129,56039734,606,549	gi|426239316|ref| PREDICTED: Ovis aries BTB (POZ) domain containing 17 (BTBD17), mRNA
chr17	67673784	67675184	38	77	3.52242e-12	XM_004017455.1:67674238,67674327,90,90	gi|426247461|ref| PREDICTED: Ovis aries checkpoint kinase 2, transcript variant 4 (CHEK2), mRNA	XM_004017454.1:67674238,67674327,90,90	gi|426247459|ref| PREDICTED: Ovis aries checkpoint kinase 2, transcript variant 3 (CHEK2), mRNA	XM_004017452.1:67674238,67674327,90,90	gi|426247455|ref| PREDICTED: Ovis aries checkpoint kinase 2, transcript variant 1 (CHEK2), mRNA	XM_004017453.1:67674238,67674327,90,90	gi|426247457|ref| PREDICTED: Ovis aries checkpoint kinase 2, transcript variant 2 (CHEK2), mRNA	XM_004017456.1:67674238,67674327,90,90	gi|426247463|ref| PREDICTED: Ovis aries checkpoint kinase 2, transcript variant 5 (CHEK2), mRNA
chr14	39400304	39401144	30	66	3.79937e-12	XM_004015613.1:39400293,39400921,629,618	gi|426243646|ref| PREDICTED: Ovis aries HYDIN, axonemal central pair apparatus protein (HYDIN), mRNA
chr16	24648609	24650016	22	54	3.99087e-12	XM_004023198.1:24648788,24650047,1260,1229	gi|426246788|ref| PREDICTED: Ovis aries sorting nexin 18 (SNX18), partial mRNA
chr20	49610347	49611448	31	67	4.34156e-12	XM_004019374.1:49610540,49610615,76,76	gi|426251424|ref| PREDICTED: Ovis aries serpin peptidase inhibitor, clade B (ovalbumin), member 9 (SERPINB9), mRNA
chr20	26466578	26467059	33	70	4.67428e-12	XM_004019256.1:26466821,26466960,140,140	gi|426251177|ref| PREDICTED: Ovis aries complement C4-A-like (LOC101123159), mRNA	XM_004019256.1:26466502,26466711,210,134	gi|426251177|ref| PREDICTED: Ovis aries complement C4-A-like (LOC101123159), mRNA
chr3	4536777	4537697	33	70	4.67428e-12	XM_004007130.1:4537510,4537584,75,75	gi|426226074|ref| PREDICTED: Ovis aries netrin G2 (NTNG2), mRNA
chr19	50826447	50827781	20	51	4.95623e-12	XM_004018656.1:50826653,50826826,174,174	gi|426249941|ref| PREDICTED: Ovis aries laminin subunit beta-1-like (LOC101117707), mRNA	XM_004018656.1:50827028,50827184,157,157	gi|426249941|ref| PREDICTED: Ovis aries laminin subunit beta-1-like (LOC101117707), mRNA	XM_004018656.1:50827459,50827592,134,134	gi|426249941|ref| PREDICTED: Ovis aries laminin subunit beta-1-like (LOC101117707), mRNA
chr7	40817277	40818436	20	51	4.95623e-12	XM_004010521.1:40817831,40817960,130,130	gi|426233129|ref| PREDICTED: Ovis aries abhydrolase domain containing 12B (ABHD12B), mRNA	XM_004010521.1:40817681,40817726,46,46	gi|426233129|ref| PREDICTED: Ovis aries abhydrolase domain containing 12B (ABHD12B), mRNA
chr14	1348549	1349733	29	64	5.35425e-12	XM_004015477.1:1348902,1349116,215,215	gi|426243359|ref| PREDICTED: Ovis aries golgi glycoprotein 1 (GLG1), mRNA
chr14	52832680	52833543	19	49	6.30787e-12	XM_004015767.1:52833159,52833322,164,164	gi|426243979|ref| PREDICTED: Ovis aries prostaglandin I2 (prostacyclin) receptor (IP) (PTGIR), mRNA
chr2	49973500	49974514	19	49	6.30787e-12	XM_004023612.1:49973780,49974030,251,251	gi|426222276|ref| PREDICTED: Ovis aries chromosome 2 open reading frame, human C9orf174 (C2H9orf174), mRNA	XM_004023612.1:49974286,49974458,173,173	gi|426222276|ref| PREDICTED: Ovis aries chromosome 2 open reading frame, human C9orf174 (C2H9orf174), mRNA
chr7	34800356	34800823	32	68	6.71168e-12	NM_001009212.1:34800493,34800571,79,79	gi|57163954|ref| Ovis aries calpain 3, (p94) (CAPN3), mRNA
chr21	48427740	48428895	34	71	7.06774e-12	NM_001127281.1:48427919,48428016,98,98	gi|187936984|ref| Ovis aries CD81 molecule (CD81), mRNA
chr1	235616746	235617390	17	46	7.28802e-12	XM_004003259.1:235616578,235617149,572,404	gi|426218140|ref| PREDICTED: Ovis aries eukaryotic translation initiation factor 2A, 65kDa, transcript variant 3 (EIF2A), mRNA	XM_004003258.1:235616578,235617149,572,404	gi|426218138|ref| PREDICTED: Ovis aries eukaryotic translation initiation factor 2A, 65kDa, transcript variant 2 (EIF2A), mRNA	XM_004003257.1:235616578,235617149,572,404	gi|426218136|ref| PREDICTED: Ovis aries eukaryotic translation initiation factor 2A, 65kDa, transcript variant 1 (EIF2A), mRNA
chr24	226470	227424	17	46	7.28802e-12	XM_004021074.1:226571,226629,59,59	gi|426254922|ref| PREDICTED: Ovis aries regulator of G-protein signaling 11 (RGS11), mRNA	XM_004021074.1:226741,226792,52,52	gi|426254922|ref| PREDICTED: Ovis aries regulator of G-protein signaling 11 (RGS11), mRNA
chr15	48138585	48139303	27	61	7.53833e-12	XM_004016676.1:48138639,48139589,951,665	gi|426245867|ref| PREDICTED: Ovis aries olfactory receptor 52A1-like (LOC101112924), mRNA
chr2	56658968	56659652	27	61	7.53833e-12	XM_004005289.1:56659027,56659146,120,120	gi|426222311|ref| PREDICTED: Ovis aries transducin-like enhancer of split 4 (E(sp1) homolog, Drosophila) (TLE4), mRNA
chr5	10570434	10571113	27	61	7.53833e-12	XM_004008481.1:10570649,10570796,148,148	gi|426228893|ref| PREDICTED: Ovis aries nuclear factor I/X (CCAAT-binding transcription factor), transcript variant 1 (NFIX), mRNA
chr1	39214988	39215544	37	75	7.87586e-12	XM_004002043.1:39215143,39215460,318,318	gi|426215667|ref| PREDICTED: Ovis aries receptor tyrosine kinase-like orphan receptor 1 (ROR1), mRNA
chr19	20151267	20151987	23	55	8.39831e-12	XM_004018608.1:20151449,20151738,290,290	gi|426249841|ref| PREDICTED: Ovis aries 5-formyltetrahydrofolate cyclo-ligase-like (LOC101102845), mRNA
chr24	2255128	2255723	23	55	8.39831e-12	XM_004021133.1:2255458,2255563,106,106	gi|426255058|ref| PREDICTED: Ovis aries transcription elongation factor B polypeptide 2-like (LOC101118496), partial mRNA
chr10	30064535	30064918	28	62	8.78498e-12	XM_004012138.1:30064610,30064816,207,207	gi|426236460|ref| PREDICTED: Ovis aries heat shock 105kDa/110kDa protein 1 (HSPH1), mRNA
chr17	68840796	68841810	28	62	8.78498e-12	XM_004023224.1:68841649,68841829,181,162	gi|426247861|ref| PREDICTED: Ovis aries GATS protein-like 3 (GATSL3), mRNA	XM_004023224.1:68841408,68841540,133,133	gi|426247861|ref| PREDICTED: Ovis aries GATS protein-like 3 (GATSL3), mRNA	XM_004023224.1:68841009,68841135,127,127	gi|426247861|ref| PREDICTED: Ovis aries GATS protein-like 3 (GATSL3), mRNA
chr4	102477581	102478258	16	44	8.79868e-12	XM_004008296.1:102477518,102477653,136,73	gi|426228506|ref| PREDICTED: Ovis aries zinc finger CCCH-type, antiviral 1 (ZC3HAV1), mRNA
chr4	92933187	92933852	21	52	8.97348e-12	XM_004008280.1:92933686,92933762,77,77	gi|426228472|ref| PREDICTED: Ovis aries kielin/chordin-like protein (KCP), mRNA
chr19	37261584	37262678	30	65	9.80193e-12	XM_004018618.1:37261939,37262122,184,184	gi|426249861|ref| PREDICTED: Ovis aries prickle homolog 2 (Drosophila) (PRICKLE2), mRNA
chr15	54724641	54725787	13	39	1.02204e-11	XM_004016347.1:54724950,54725053,104,104	gi|426245188|ref| PREDICTED: Ovis aries myosin VIIA (MYO7A), mRNA
chr10	11809452	11809941	22	53	1.12207e-11	XM_004012046.1:11809702,11809819,118,118	gi|426236272|ref| PREDICTED: Ovis aries mitochondrial translational release factor 1, transcript variant 1 (MTRF1), mRNA	XM_004012047.1:11809702,11809819,118,118	gi|426236274|ref| PREDICTED: Ovis aries mitochondrial translational release factor 1, transcript variant 2 (MTRF1), mRNA
chr11	9779770	9781000	33	69	1.17203e-11	XM_004012407.1:9780638,9780697,60,60	gi|426237013|ref| PREDICTED: Ovis aries glycerophosphodiester phosphodiesterase domain containing 1 (GDPD1), mRNA
chr3	175051740	175052720	18	47	1.40512e-11	XM_004006695.1:175051950,175052163,214,214	gi|426225176|ref| PREDICTED: Ovis aries regulatory factor X, 4 (influences HLA class II expression), transcript variant 1 (RFX4), mRNA	XM_004006697.1:175051950,175052163,214,214	gi|426225180|ref| PREDICTED: Ovis aries regulatory factor X, 4 (influences HLA class II expression), transcript variant 3 (RFX4), mRNA	XM_004006696.1:175051950,175052163,214,214	gi|426225178|ref| PREDICTED: Ovis aries regulatory factor X, 4 (influences HLA class II expression), transcript variant 2 (RFX4), mRNA
chr1	210570010	210571136	20	50	1.42314e-11	XM_004003140.1:210570621,210570663,43,43	gi|426217901|ref| PREDICTED: Ovis aries N-acetylated alpha-linked acidic dipeptidase-like 2 (NAALADL2), mRNA
chr2	14284652	14285880	24	56	1.4259e-11	XM_004004026.1:14285317,14285454,138,138	gi|426219737|ref| PREDICTED: Ovis aries family with sequence similarity 206, member A (FAM206A), mRNA	XM_004004026.1:14285697,14285773,77,77	gi|426219737|ref| PREDICTED: Ovis aries family with sequence similarity 206, member A (FAM206A), mRNA	XM_004004026.1:14285546,14285615,70,70	gi|426219737|ref| PREDICTED: Ovis aries family with sequence similarity 206, member A (FAM206A), mRNA
chr22	13111573	13112548	32	67	1.69353e-11	XM_004020288.1:13112321,13112395,75,75	gi|426253300|ref| PREDICTED: Ovis aries tankyrase, TRF1-interacting ankyrin-related ADP-ribose polymerase 2 (TNKS2), mRNA
chr13	61459421	61460623	25	57	1.70326e-11	XM_004014478.1:61459938,61460112,175,175	gi|426241294|ref| PREDICTED: Ovis aries DNA (cytosine-5-)-methyltransferase 3 beta, transcript variant 1 (DNMT3B), mRNA	XM_004014479.1:61459932,61460094,163,163	gi|426241296|ref| PREDICTED: Ovis aries DNA (cytosine-5-)-methyltransferase 3 beta, transcript variant 2 (DNMT3B), mRNA	XM_004014480.1:61459938,61460094,157,157	gi|426241298|ref| PREDICTED: Ovis aries DNA (cytosine-5-)-methyltransferase 3 beta, transcript variant 3 (DNMT3B), mRNA	XM_004014482.1:61459938,61460094,157,157	gi|426241302|ref| PREDICTED: Ovis aries DNA (cytosine-5-)-methyltransferase 3 beta, transcript variant 5 (DNMT3B), mRNA	XM_004014481.1:61459938,61460094,157,157	gi|426241300|ref| PREDICTED: Ovis aries DNA (cytosine-5-)-methyltransferase 3 beta, transcript variant 4 (DNMT3B), mRNA	XM_004014483.1:61459938,61460094,157,157	gi|426241304|ref| PREDICTED: Ovis aries DNA (cytosine-5-)-methyltransferase 3 beta, transcript variant 6 (DNMT3B), mRNA	XM_004014479.1:61459737,61459766,30,30	gi|426241296|ref| PREDICTED: Ovis aries DNA (cytosine-5-)-methyltransferase 3 beta, transcript variant 2 (DNMT3B), mRNA
chr14	55506789	55507691	25	57	1.70326e-11	XM_004015818.1:55507154,55507298,145,145	gi|426244091|ref| PREDICTED: Ovis aries myosin, heavy chain 14, non-muscle (MYH14), mRNA
chrX	126691053	126691836	34	70	1.75125e-11	XM_004022502.1:126691340,126691531,192,192	gi|426257882|ref| PREDICTED: Ovis aries sushi-repeat containing protein, X-linked 2 (SRPX2), mRNA
chr14	48227806	48228464	27	60	1.98746e-11	XM_004015244.1:48228124,48228319,196,196	gi|426242868|ref| PREDICTED: Ovis aries sterile alpha motif domain containing 4B (SAMD4B), mRNA
chr15	51076193	51077482	27	60	1.98746e-11	XM_004016710.1:51076089,51076446,358,254	gi|426245939|ref| PREDICTED: Ovis aries RELT tumor necrosis factor receptor (RELT), mRNA	XM_004016710.1:51076800,51076998,199,199	gi|426245939|ref| PREDICTED: Ovis aries RELT tumor necrosis factor receptor (RELT), mRNA	XM_004016710.1:51077151,51077198,48,48	gi|426245939|ref| PREDICTED: Ovis aries RELT tumor necrosis factor receptor (RELT), mRNA
chr18	33674004	33674828	27	60	1.98746e-11	XM_004018103.1:33674215,33674362,148,148	gi|426248811|ref| PREDICTED: Ovis aries cathepsin G-like (LOC101121553), mRNA
chr9	27977638	27978411	27	60	1.98746e-11	XM_004011643.1:27977694,27977834,141,141	gi|426235447|ref| PREDICTED: Ovis aries KIAA0196 ortholog (KIAA0196), mRNA
chr1	299521	300800	35	71	2.58197e-11	XM_004003432.1:299639,299873,235,235	gi|426218492|ref| PREDICTED: Ovis aries serine/threonine kinase 25 (STK25), mRNA	XM_004003432.1:300238,300383,146,146	gi|426218492|ref| PREDICTED: Ovis aries serine/threonine kinase 25 (STK25), mRNA	XM_004003432.1:300516,300630,115,115	gi|426218492|ref| PREDICTED: Ovis aries serine/threonine kinase 25 (STK25), mRNA
chr1	171608008	171608693	35	71	2.58197e-11	XM_004003776.1:171608305,171608654,350,350	gi|426219216|ref| PREDICTED: Ovis aries myosin, heavy chain 15 (MYH15), mRNA
chr1	176679673	176680205	35	71	2.58197e-11	XM_004003788.1:176680134,176680210,77,72	gi|426219240|ref| PREDICTED: Ovis aries SID1 transmembrane family, member 1 (SIDT1), mRNA
chr1	61572401	61572994	16	43	2.67406e-11	XM_004002146.1:61572498,61572997,500,497	gi|426215875|ref| PREDICTED: Ovis aries synapse defective 1, Rho GTPase, homolog 2 (C. elegans) (SYDE2), mRNA
chr14	56687958	56688955	16	43	2.67406e-11	XM_004015404.1:56688396,56688522,127,127	gi|426243208|ref| PREDICTED: Ovis aries zinc finger protein 613-like (LOC101114548), mRNA	XM_004015404.1:56688807,56688899,93,93	gi|426243208|ref| PREDICTED: Ovis aries zinc finger protein 613-like (LOC101114548), mRNA
chr12	67347236	67347873	26	58	2.7812e-11	XM_004013884.1:67347428,67347591,164,164	gi|426240059|ref| PREDICTED: Ovis aries protein tyrosine phosphatase, non-receptor type 14 (PTPN14), mRNA
chr8	31731359	31733380	26	58	2.7812e-11	XM_004011493.1:31732659,31732764,106,106	gi|426235126|ref| PREDICTED: Ovis aries prolyl endopeptidase (PREP), partial mRNA
chr13	30434206	30434631	28	61	3.14678e-11	XM_004014245.1:30434353,30434527,175,175	gi|426240824|ref| PREDICTED: Ovis aries cubilin (intrinsic factor-cobalamin receptor) (CUBN), mRNA
chr1	40057045	40058287	30	64	3.41314e-11	XM_004002047.1:40056973,40057315,343,271	gi|426215675|ref| PREDICTED: Ovis aries Janus kinase 1 (JAK1), mRNA
chr21	44836100	44837386	30	64	3.41314e-11	XM_004019936.1:44836907,44837006,100,100	gi|426252581|ref| PREDICTED: Ovis aries aldehyde dehydrogenase 3 family, member B1 (ALDH3B1), mRNA
chr2	234882348	234883240	29	62	3.58047e-11	XM_004005476.1:234883025,234883069,45,45	gi|426222702|ref| PREDICTED: Ovis aries collagen, type XVI, alpha 1 (COL16A1), mRNA	XM_004005476.1:234882867,234882902,36,36	gi|426222702|ref| PREDICTED: Ovis aries collagen, type XVI, alpha 1 (COL16A1), mRNA
chr7	78103530	78104104	29	62	3.58047e-11	XM_004010751.1:78103652,78103754,103,103	gi|426233591|ref| PREDICTED: Ovis aries enhancer of rudimentary homolog (Drosophila) (ERH), mRNA
chr23	34786615	34787648	24	55	3.85628e-11	XM_004020480.1:34787329,34787473,145,145	gi|426253696|ref| PREDICTED: Ovis aries mindbomb E3 ubiquitin protein ligase 1, transcript variant 1 (MIB1), mRNA	XM_004020481.1:34787329,34787473,145,145	gi|426253698|ref| PREDICTED: Ovis aries mindbomb E3 ubiquitin protein ligase 1, transcript variant 2 (MIB1), mRNA
chrX	38597790	38598901	33	68	3.93045e-11	XM_004022580.1:38597596,38598446,851,657	gi|426258042|ref| PREDICTED: Ovis aries nyctalopin (NYX), mRNA
chr1	182523894	182524427	18	46	4.11109e-11	XM_004002942.1:182524101,182524221,121,121	gi|426217499|ref| PREDICTED: Ovis aries transmembrane protein 39A (TMEM39A), mRNA
chr25	10369626	10370126	18	46	4.11109e-11	XM_004021614.1:10369793,10370031,239,239	gi|426256059|ref| PREDICTED: Ovis aries ryanodine receptor 2 (cardiac) (RYR2), mRNA
chr5	50713901	50714737	34	69	4.29583e-11	XM_004009521.1:50713701,50714562,862,662	gi|426231076|ref| PREDICTED: Ovis aries sprouty homolog 4 (Drosophila) (SPRY4), mRNA
chr13	61714864	61715919	22	52	4.37651e-11	XM_004014489.1:61714938,61714961,24,24	gi|426241316|ref| PREDICTED: Ovis aries BPI fold containing family B, member 4 (BPIFB4), mRNA
chr25	29509319	29509853	22	52	4.37651e-11	XM_004023232.1:29508761,29509745,985,427	gi|426256119|ref| PREDICTED: Ovis aries synaptopodin 2-like (SYNPO2L), mRNA
chr1	236911527	236912117	20	49	5.70683e-11	XM_004003266.1:236911648,236911828,181,181	gi|426218154|ref| PREDICTED: Ovis aries transmembrane 4 L six family member 18 (TM4SF18), mRNA
chr4	8109069	8110025	20	49	5.70683e-11	XM_004007702.1:8109044,8109123,80,55	gi|426227289|ref| PREDICTED: Ovis aries cyclin-dependent kinase 14, transcript variant 1 (CDK14), mRNA	XM_004007703.1:8109044,8109123,80,55	gi|426227291|ref| PREDICTED: Ovis aries cyclin-dependent kinase 14, transcript variant 2 (CDK14), mRNA
chr3	137006655	137007406	21	50	7.053e-11	XM_004007418.1:137006900,137007023,124,124	gi|426226680|ref| PREDICTED: Ovis aries myeloid/lymphoid or mixed-lineage leukemia 2 (MLL2), mRNA	XM_004007418.1:137007170,137007254,85,85	gi|426226680|ref| PREDICTED: Ovis aries myeloid/lymphoid or mixed-lineage leukemia 2 (MLL2), mRNA	XM_004007418.1:137007360,137007426,67,47	gi|426226680|ref| PREDICTED: Ovis aries myeloid/lymphoid or mixed-lineage leukemia 2 (MLL2), mRNA
chr13	55890363	55890887	26	57	7.31753e-11	XM_004014757.1:55890476,55890569,94,94	gi|426241874|ref| PREDICTED: Ovis aries cadherin 26 (CDH26), mRNA
chr3	180717642	180718180	26	57	7.31753e-11	XM_004007531.1:180717869,180718112,244,244	gi|426226918|ref| PREDICTED: Ovis aries caspase recruitment domain family, member 10 (CARD10), mRNA	XM_004007531.1:180717619,180717688,70,47	gi|426226918|ref| PREDICTED: Ovis aries caspase recruitment domain family, member 10 (CARD10), mRNA
chr8	27959850	27961540	26	57	7.31753e-11	XM_004011219.1:27959925,27959948,24,24	gi|426234572|ref| PREDICTED: Ovis aries coiled-coil domain-containing protein 162-like (LOC101115466), mRNA
chr9	4025549	4026720	26	57	7.31753e-11	XM_004011877.1:4026062,4026097,36,36	gi|426235922|ref| PREDICTED: Ovis aries collagen, type IX, alpha 1 (COL9A1), mRNA
chr10	24945332	24945896	28	60	8.09073e-11	XM_004012277.1:24945408,24945467,60,60	gi|426236740|ref| PREDICTED: Ovis aries asparagine-linked glycosylation 5, dolichyl-phosphate beta-glucosyltransferase homolog (S. cerevisiae) (ALG5), mRNA
chr2	68542089	68542587	28	60	8.09073e-11	XM_004004341.1:68542336,68542581,246,246	gi|426220371|ref| PREDICTED: Ovis aries KN motif and ankyrin repeat domains 1 (KANK1), mRNA
chr2	73380909	73382093	30	63	8.5933e-11	XM_004004366.1:73381230,73381432,203,203	gi|426220421|ref| PREDICTED: Ovis aries endoplasmic reticulum metallopeptidase 1 (ERMP1), mRNA
chr2	24039295	24040173	23	53	8.73616e-11	XM_004004061.1:24039921,24040130,210,210	gi|426219808|ref| PREDICTED: Ovis aries sema domain, immunoglobulin domain (Ig), transmembrane domain (TM) and short cytoplasmic domain, (semaphorin) 4D, transcript variant 2 (SEMA4D), mRNA
chr5	14149424	14150350	22	51	1.19845e-10	XM_004009314.1:14149978,14150102,125,125	gi|426230617|ref| PREDICTED: Ovis aries Purkinje cell protein 2 (PCP2), mRNA
chr18	20170792	20171528	29	61	1.24095e-10	XM_004017747.1:20170839,20171071,233,233	gi|426248085|ref| PREDICTED: Ovis aries kinesin family member 7 (KIF7), mRNA	XM_004017747.1:20171280,20171426,147,147	gi|426248085|ref| PREDICTED: Ovis aries kinesin family member 7 (KIF7), mRNA
chr2	202206150	202207060	20	48	1.59506e-10	XM_004004816.1:202206732,202206815,84,84	gi|426221333|ref| PREDICTED: Ovis aries NIF3 NGG1 interacting factor 3-like 1 (S. cerevisiae) (NIF3L1), mRNA
chrX	80154778	80155609	20	48	1.59506e-10	XM_004022280.1:80155200,80155283,84,84	gi|426257427|ref| PREDICTED: Ovis aries myotubularin 1 (MTM1), mRNA
chr2	2464136	2465453	25	55	1.65776e-10	XM_004003966.1:2465357,2465427,71,71	gi|426219616|ref| PREDICTED: Ovis aries complement component 5 (C5), mRNA
chr19	42733358	42734265	18	45	1.68874e-10	XM_004018624.1:42733516,42733642,127,127	gi|426249875|ref| PREDICTED: Ovis aries family with sequence similarity 3, member D (FAM3D), mRNA
chr2	47329778	47330569	18	45	1.68874e-10	XM_004004220.1:47330303,47330589,287,267	gi|426220127|ref| PREDICTED: Ovis aries inversin (INVS), mRNA
chr1	28983131	28984276	27	58	1.82912e-10	XM_004002010.1:28984076,28984194,119,119	gi|426215599|ref| PREDICTED: Ovis aries tetratricopeptide repeat domain 22 (TTC22), mRNA
chr1	37278958	37279715	27	58	1.82912e-10	XM_004002033.1:37279376,37279480,105,105	gi|426215647|ref| PREDICTED: Ovis aries KN motif and ankyrin repeat domains 4 (KANK4), mRNA
chr1	237076059	237076965	27	58	1.82912e-10	XM_004003269.1:237076324,237076405,82,82	gi|426218160|ref| PREDICTED: Ovis aries Hermansky-Pudlak syndrome 3, transcript variant 2 (HPS3), mRNA	XM_004003268.1:237076324,237076405,82,82	gi|426218158|ref| PREDICTED: Ovis aries Hermansky-Pudlak syndrome 3, transcript variant 1 (HPS3), mRNA
chr19	16562162	16563212	27	58	1.82912e-10	XM_004018270.1:16562760,16562960,201,201	gi|426249161|ref| PREDICTED: Ovis aries interleukin-1 receptor-associated kinase 2 (IRAK2), mRNA
chr12	39575076	39575639	26	56	2.61121e-10	XM_004013710.1:39575264,39575394,131,131	gi|426239702|ref| PREDICTED: Ovis aries vacuolar protein sorting 13 homolog D (S. cerevisiae) (VPS13D), mRNA
chr8	21718787	21719820	26	56	2.61121e-10	XM_004011186.1:21719192,21719360,169,169	gi|426234502|ref| PREDICTED: Ovis aries fyn-related kinase (FRK), mRNA
chr14	44107446	44108089	21	49	2.71622e-10	XM_004015626.1:44107816,44108189,374,274	gi|426243672|ref| PREDICTED: Ovis aries programmed cell death 2-like (PDCD2L), mRNA
chr20	30582241	30583033	21	49	2.71622e-10	XM_004019322.1:30582427,30582944,518,518	gi|426251317|ref| PREDICTED: Ovis aries butyrophilin subfamily 1 member A1-like (LOC101103517), mRNA
chr21	4971754	4972887	21	49	2.71622e-10	XM_004019757.1:4972296,4972783,488,488	gi|426252204|ref| PREDICTED: Ovis aries tripartite motif-containing protein 64-like (LOC101110632), mRNA
chr3	172738563	172739444	28	59	2.80061e-10	XM_004006681.1:172738812,172738924,113,113	gi|426225148|ref| PREDICTED: Ovis aries glycosyltransferase 8 domain containing 2 (GLT8D2), mRNA
chr12	4103997	4105131	31	63	3.1634e-10	XM_004013575.1:4104467,4104571,105,105	gi|426239428|ref| PREDICTED: Ovis aries chromosome 12 open reading frame, human C1orf116 (C12H1orf116), mRNA
chr20	32107517	32108212	31	63	3.1634e-10	XM_004019103.1:32107718,32107877,160,160	gi|426250861|ref| PREDICTED: Ovis aries KIAA0319 ortholog, transcript variant 1 (KIAA0319), mRNA	XM_004019104.1:32107718,32107877,160,160	gi|426250863|ref| PREDICTED: Ovis aries KIAA0319 ortholog, transcript variant 2 (KIAA0319), mRNA
chr24	26492185	26492623	31	63	3.1634e-10	XM_004021221.1:26492454,26492654,201,170	gi|426255248|ref| PREDICTED: Ovis aries chromosome 24 open reading frame, human C16orf54 (C24H16orf54), mRNA
chr1	183256254	183256849	23	52	3.23763e-10	XM_004002952.1:183256367,183256462,96,96	gi|426217519|ref| PREDICTED: Ovis aries G protein-coupled receptor 156, transcript variant 2 (GPR156), mRNA	XM_004002951.1:183256367,183256462,96,96	gi|426217517|ref| PREDICTED: Ovis aries G protein-coupled receptor 156, transcript variant 1 (GPR156), mRNA
chr3	37869630	37870653	22	50	3.24271e-10	XM_004005801.1:37869669,37869870,202,202	gi|426223373|ref| PREDICTED: Ovis aries calpain 14 (CAPN14), mRNA
chr7	48081482	48082188	22	50	3.24271e-10	XM_004010559.1:48082138,48082232,95,51	gi|426233205|ref| PREDICTED: Ovis aries myosin IE (MYO1E), mRNA
chr22	16398884	16399445	24	53	3.75808e-10	XM_004020063.1:16399090,16399205,116,116	gi|426252842|ref| PREDICTED: Ovis aries tectonic family member 3, transcript variant 2 (TCTN3), mRNA	XM_004020062.1:16399090,16399205,116,116	gi|426252840|ref| PREDICTED: Ovis aries tectonic family member 3, transcript variant 1 (TCTN3), mRNA	XM_004020062.1:16399286,16399394,109,109	gi|426252840|ref| PREDICTED: Ovis aries tectonic family member 3, transcript variant 1 (TCTN3), mRNA
chr6	19123289	19124230	24	53	3.75808e-10	XM_004009642.1:19124136,19124262,127,95	gi|426231326|ref| PREDICTED: Ovis aries TBC1 domain containing kinase, transcript variant 1 (TBCK), mRNA	XM_004009644.1:19124136,19124262,127,95	gi|426231330|ref| PREDICTED: Ovis aries TBC1 domain containing kinase, transcript variant 3 (TBCK), mRNA	XM_004009643.1:19124136,19124262,127,95	gi|426231328|ref| PREDICTED: Ovis aries TBC1 domain containing kinase, transcript variant 2 (TBCK), mRNA
chr25	29274357	29275090	27	57	4.64628e-10	XM_004021469.1:29274585,29274687,103,103	gi|426255763|ref| PREDICTED: Ovis aries annexin A7, transcript variant 1 (ANXA7), mRNA	XM_004021470.1:29274585,29274687,103,103	gi|426255765|ref| PREDICTED: Ovis aries annexin A7, transcript variant 2 (ANXA7), mRNA
chr2	212084686	212085705	18	44	4.80227e-10	XM_004004897.1:212085009,212085306,298,298	gi|426221496|ref| PREDICTED: Ovis aries v-erb-a erythroblastic leukemia viral oncogene homolog 4 (avian), transcript variant 3 (ERBB4), mRNA	XM_004004898.1:212085009,212085306,298,298	gi|426221498|ref| PREDICTED: Ovis aries v-erb-a erythroblastic leukemia viral oncogene homolog 4 (avian), transcript variant 4 (ERBB4), mRNA	XM_004004896.1:212085009,212085306,298,298	gi|426221494|ref| PREDICTED: Ovis aries v-erb-a erythroblastic leukemia viral oncogene homolog 4 (avian), transcript variant 2 (ERBB4), mRNA	XM_004004895.1:212085009,212085306,298,298	gi|426221492|ref| PREDICTED: Ovis aries v-erb-a erythroblastic leukemia viral oncogene homolog 4 (avian), transcript variant 1 (ERBB4), mRNA
chr1	28141025	28141646	25	54	5.91379e-10	XM_004001997.1:28141112,28141192,81,81	gi|426215573|ref| PREDICTED: Ovis aries Yip1 domain family, member 1, transcript variant 1 (YIPF1), mRNA	XM_004001998.1:28141112,28141192,81,81	gi|426215575|ref| PREDICTED: Ovis aries Yip1 domain family, member 1, transcript variant 2 (YIPF1), mRNA
chr22	22321467	22322124	25	54	5.91379e-10	XM_004020324.1:22321462,22321598,137,132	gi|426253376|ref| PREDICTED: Ovis aries suppressor of fused homolog (Drosophila) (SUFU), partial mRNA
chr3	135191146	135191935	25	54	5.91379e-10	XM_004007405.1:135191667,135191820,154,154	gi|426226653|ref| PREDICTED: Ovis aries natural resistance-associated macrophage protein 2-like (LOC101116391), mRNA
chr19	12219299	12219928	20	47	6.16039e-10	XM_004018586.1:12219573,12219714,142,142	gi|426249796|ref| PREDICTED: Ovis aries sodium channel, voltage-gated, type XI, alpha subunit (SCN11A), mRNA
chr21	44266746	44267622	20	47	6.16039e-10	XM_004019711.1:44267019,44267280,262,262	gi|426252107|ref| PREDICTED: Ovis aries chromosome 21 open reading frame, human C11orf86 (C21H11orf86), mRNA
chr19	23047067	23047820	26	55	6.68685e-10	XM_004018316.1:23047090,23047237,148,148	gi|426249253|ref| PREDICTED: Ovis aries tRNA nucleotidyl transferase, CCA-adding, 1 (TRNT1), mRNA
chr12	62392315	62392980	28	58	7.01202e-10	NM_001142358.1:62392314,62392567,254,253	gi|215276947|ref| Ovis aries laminin, gamma 2 (LAMC2), mRNA
chr1	125281824	125282620	30	61	7.09791e-10	XM_004002788.1:125281966,125282045,80,80	gi|426217190|ref| PREDICTED: Ovis aries chaperonin containing TCP1, subunit 8 (theta), transcript variant 2 (CCT8), mRNA	XM_004002787.1:125281966,125282045,80,80	gi|426217188|ref| PREDICTED: Ovis aries chaperonin containing TCP1, subunit 8 (theta), transcript variant 1 (CCT8), mRNA
chr11	50639535	50640555	30	61	7.09791e-10	XM_004013080.1:50640378,50640407,30,30	gi|426238372|ref| PREDICTED: Ovis aries chromosome 11 open reading frame, human C17orf89 (C11H17orf89), mRNA
chr17	53239374	53239865	30	61	7.09791e-10	XM_004017579.1:53239558,53239604,47,47	gi|426247725|ref| PREDICTED: Ovis aries lysine (K)-specific demethylase 2B (KDM2B), mRNA
chr3	113958150	113958927	30	61	7.09791e-10	XM_004006210.1:113958435,113958532,98,98	gi|426224194|ref| PREDICTED: Ovis aries neuron navigator 3, transcript variant 1 (NAV3), mRNA	XM_004006211.1:113958435,113958532,98,98	gi|426224196|ref| PREDICTED: Ovis aries neuron navigator 3, transcript variant 2 (NAV3), mRNA
chr3	207182756	207183510	19	45	8.35919e-10	XM_004006909.1:207183404,207183535,132,107	gi|426225609|ref| PREDICTED: Ovis aries peroxisomal biogenesis factor 5, transcript variant 2 (PEX5), mRNA	XM_004006910.1:207183404,207183535,132,107	gi|426225611|ref| PREDICTED: Ovis aries peroxisomal biogenesis factor 5, transcript variant 3 (PEX5), mRNA	XM_004006908.1:207183404,207183535,132,107	gi|426225607|ref| PREDICTED: Ovis aries peroxisomal biogenesis factor 5, transcript variant 1 (PEX5), mRNA	XM_004006911.1:207183404,207183535,132,107	gi|426225613|ref| PREDICTED: Ovis aries peroxisomal biogenesis factor 5, transcript variant 4 (PEX5), mRNA
chr5	37300813	37301627	19	45	8.35919e-10	NM_001009767.1:37301018,37301356,339,339	gi|57526305|ref| Ovis aries PROP paired-like homeobox 1 (PROP1), mRNA
chr4	105049628	105050102	29	59	1.04092e-09	XM_004008307.1:105049763,105049819,57,57	gi|426228529|ref| PREDICTED: Ovis aries maltase-glucoamylase, intestinal-like (LOC101113407), mRNA
chr10	76742434	76743573	17	42	1.08496e-09	XM_004012347.1:76743344,76743451,108,108	gi|426236886|ref| PREDICTED: Ovis aries aminoacyl tRNA synthase complex-interacting multifunctional protein 1-like (LOC101113250), mRNA
chr12	25467943	25468759	17	42	1.08496e-09	NM_001136489.1:25468044,25468787,744,716	gi|211063446|ref| Ovis aries delta(4)-desaturase, sphingolipid 1 (DEGS1), mRNA
chr1	163824543	163825378	22	49	1.19914e-09	XM_004003769.1:163824681,163824860,180,180	gi|426219202|ref| PREDICTED: Ovis aries ABI family, member 3 (NESH) binding protein (ABI3BP), mRNA
chr26	13624837	13625548	22	49	1.19914e-09	NM_001009740.1:13625384,13625430,47,47	gi|57619224|ref| Ovis aries interferon regulatory factor 2 (IRF2), mRNA
chr5	4735730	4736480	22	49	1.19914e-09	XM_004009162.1:4736202,4736384,183,183	gi|426230293|ref| PREDICTED: Ovis aries phosphodiesterase 4C, cAMP-specific (PDE4C), mRNA	XM_004009162.1:4735824,4735946,123,123	gi|426230293|ref| PREDICTED: Ovis aries phosphodiesterase 4C, cAMP-specific (PDE4C), mRNA
chr1	45660937	45661436	24	52	1.34019e-09	XM_004002075.1:45661073,45661211,139,139	gi|426215733|ref| PREDICTED: Ovis aries serine/arginine-rich splicing factor 11 (SRSF11), mRNA	XM_004002075.1:45661320,45661514,195,117	gi|426215733|ref| PREDICTED: Ovis aries serine/arginine-rich splicing factor 11 (SRSF11), mRNA
chr14	54615056	54615886	18	43	1.34791e-09	XM_004023183.1:54615242,54615855,614,614	gi|426243128|ref| PREDICTED: Ovis aries neurotrophin 4 (NTF4), mRNA
chr4	104637440	104638587	18	43	1.34791e-09	XM_004008114.1:104637923,104638070,148,148	gi|426228120|ref| PREDICTED: Ovis aries acylglycerol kinase, transcript variant 1 (AGK), mRNA	XM_004008115.1:104637923,104638070,148,148	gi|426228122|ref| PREDICTED: Ovis aries acylglycerol kinase, transcript variant 2 (AGK), mRNA	XM_004008114.1:104638518,104638612,95,70	gi|426228120|ref| PREDICTED: Ovis aries acylglycerol kinase, transcript variant 1 (AGK), mRNA	XM_004008115.1:104638518,104638612,95,70	gi|426228122|ref| PREDICTED: Ovis aries acylglycerol kinase, transcript variant 2 (AGK), mRNA
chr12	60976976	60977749	25	53	1.51328e-09	XM_004013847.1:60977411,60977507,97,97	gi|426239983|ref| PREDICTED: Ovis aries calcium channel, voltage-dependent, R type, alpha 1E subunit (CACNA1E), mRNA
chr1	265020418	265021194	27	56	1.58071e-09	XM_004003935.1:265020918,265021090,173,173	gi|426219550|ref| PREDICTED: Ovis aries runt-related transcription factor 1 (RUNX1), mRNA
chr13	37344868	37345784	27	56	1.58071e-09	XM_004014286.1:37344856,37344941,86,74	gi|426240906|ref| PREDICTED: Ovis aries sorting nexin 5 (SNX5), mRNA
chr22	10246142	10247006	27	56	1.58071e-09	XM_004020017.1:10246834,10246911,78,78	gi|426252750|ref| PREDICTED: Ovis aries ankyrin repeat domain 22 (ANKRD22), mRNA
chr10	17019163	17020010	20	46	1.67187e-09	XM_004012264.1:17019305,17019341,37,37	gi|426236714|ref| PREDICTED: Ovis aries leucine-rich repeats and calponin homology (CH) domain containing 1 (LRCH1), mRNA
chr6	17316725	17318153	20	46	1.67187e-09	XM_004009636.1:17317335,17317414,80,80	gi|426231314|ref| PREDICTED: Ovis aries lymphoid enhancer binding factor 1, transcript variant 4 (LEF-1), mRNA
chr9	27992727	27993421	20	46	1.67187e-09	XM_004011643.1:27992771,27992900,130,130	gi|426235447|ref| PREDICTED: Ovis aries KIAA0196 ortholog (KIAA0196), mRNA
chr10	36709155	36710231	28	57	1.73478e-09	XM_004012312.1:36709657,36709797,141,141	gi|426236814|ref| PREDICTED: Ovis aries centromere protein J (CENPJ), mRNA	XM_004012312.1:36710048,36710168,121,121	gi|426236814|ref| PREDICTED: Ovis aries centromere protein J (CENPJ), mRNA	XM_004012312.1:36709877,36709961,85,85	gi|426236814|ref| PREDICTED: Ovis aries centromere protein J (CENPJ), mRNA
chr24	1593461	1595476	28	57	1.73478e-09	XM_004020715.1:1594017,1594206,190,190	gi|426254190|ref| PREDICTED: Ovis aries tuberous sclerosis 2 (TSC2), mRNA	XM_004020715.1:1595272,1595374,103,103	gi|426254190|ref| PREDICTED: Ovis aries tuberous sclerosis 2 (TSC2), mRNA	XM_004020715.1:1594975,1595068,94,94	gi|426254190|ref| PREDICTED: Ovis aries tuberous sclerosis 2 (TSC2), mRNA
chr3	1806337	1806995	28	57	1.73478e-09	XM_004007089.1:1806649,1806716,68,68	gi|426225986|ref| PREDICTED: Ovis aries ring finger protein 224 (RNF224), mRNA
chr10	27651746	27652435	23	50	2.21662e-09	XM_004012131.1:27651827,27652008,182,182	gi|426236446|ref| PREDICTED: Ovis aries replication factor C (activator 1) 3, 38kDa (RFC3), mRNA
chr2	210592076	210593055	23	50	2.21662e-09	XM_004004884.1:210592526,210592726,201,201	gi|426221469|ref| PREDICTED: Ovis aries unc-80 homolog (C. elegans), transcript variant 1 (UNC80), mRNA	XM_004004885.1:210592526,210592726,201,201	gi|426221471|ref| PREDICTED: Ovis aries unc-80 homolog (C. elegans), transcript variant 2 (UNC80), mRNA
chr10	33716926	33717796	19	44	2.29825e-09	XM_004012298.1:33717417,33717524,108,108	gi|426236784|ref| PREDICTED: Ovis aries ATPase, aminophospholipid transporter, class I, type 8A, member 2 (ATP8A2), mRNA
chr14	39444736	39445514	19	44	2.29825e-09	XM_004015613.1:39445060,39445281,222,222	gi|426243646|ref| PREDICTED: Ovis aries HYDIN, axonemal central pair apparatus protein (HYDIN), mRNA
chr2	88167468	88168693	19	44	2.29825e-09	XM_004004397.1:88168563,88168634,72,72	gi|426220485|ref| PREDICTED: Ovis aries myeloid/lymphoid or mixed-lineage leukemia (trithorax homolog, Drosophila); translocated to, 3 (MLLT3), mRNA
chr17	18225856	18226675	26	54	2.29851e-09	XM_004017246.1:18225606,18226233,628,378	gi|426247040|ref| PREDICTED: Ovis aries E74-like factor 2 (ets domain transcription factor), transcript variant 1 (ELF2), mRNA	XM_004017248.1:18225606,18226233,628,378	gi|426247044|ref| PREDICTED: Ovis aries E74-like factor 2 (ets domain transcription factor), transcript variant 3 (ELF2), mRNA	XM_004017247.1:18225606,18226233,628,378	gi|426247042|ref| PREDICTED: Ovis aries E74-like factor 2 (ets domain transcription factor), transcript variant 2 (ELF2), mRNA
chr20	27066066	27067122	26	54	2.29851e-09	XM_004018995.1:27066634,27067189,556,489	gi|426250641|ref| PREDICTED: Ovis aries transcription factor 19 (TCF19), mRNA	XM_004018995.1:27066140,27066380,241,241	gi|426250641|ref| PREDICTED: Ovis aries transcription factor 19 (TCF19), mRNA
chr24	32902221	32903312	21	47	2.72484e-09	XM_004020964.1:32902488,32902610,123,123	gi|426254696|ref| PREDICTED: Ovis aries GTF2I repeat domain containing 1, transcript variant 4 (GTF2IRD1), mRNA	XM_004020963.1:32902488,32902610,123,123	gi|426254694|ref| PREDICTED: Ovis aries GTF2I repeat domain containing 1, transcript variant 3 (GTF2IRD1), mRNA	XM_004020962.1:32902488,32902610,123,123	gi|426254692|ref| PREDICTED: Ovis aries GTF2I repeat domain containing 1, transcript variant 2 (GTF2IRD1), mRNA	XM_004020961.1:32902488,32902610,123,123	gi|426254690|ref| PREDICTED: Ovis aries GTF2I repeat domain containing 1, transcript variant 1 (GTF2IRD1), mRNA
chr16	35908810	35909625	17	41	3.05576e-09	XM_004017033.1:35909385,35909501,117,117	gi|426246603|ref| PREDICTED: Ovis aries EGF-like, fibronectin type III and laminin G domains, transcript variant 1 (EGFLAM), mRNA	XM_004017036.1:35909385,35909501,117,117	gi|426246609|ref| PREDICTED: Ovis aries EGF-like, fibronectin type III and laminin G domains, transcript variant 4 (EGFLAM), mRNA	XM_004017035.1:35909385,35909501,117,117	gi|426246607|ref| PREDICTED: Ovis aries EGF-like, fibronectin type III and laminin G domains, transcript variant 3 (EGFLAM), mRNA	XM_004017037.1:35909385,35909501,117,117	gi|426246611|ref| PREDICTED: Ovis aries EGF-like, fibronectin type III and laminin G domains, transcript variant 5 (EGFLAM), mRNA	XM_004017034.1:35909385,35909501,117,117	gi|426246605|ref| PREDICTED: Ovis aries EGF-like, fibronectin type III and laminin G domains, transcript variant 2 (EGFLAM), mRNA
chr24	26061339	26062314	17	41	3.05576e-09	XM_004020868.1:26061790,26061886,97,97	gi|426254504|ref| PREDICTED: Ovis aries ceroid-lipofuscinosis, neuronal 3, transcript variant 3 (CLN3), mRNA	XM_004020866.1:26061790,26061886,97,97	gi|426254500|ref| PREDICTED: Ovis aries ceroid-lipofuscinosis, neuronal 3, transcript variant 1 (CLN3), mRNA	XM_004020867.1:26061790,26061886,97,97	gi|426254502|ref| PREDICTED: Ovis aries ceroid-lipofuscinosis, neuronal 3, transcript variant 2 (CLN3), mRNA
chr10	28864606	28865263	22	48	3.14971e-09	XM_004012135.1:28864587,28864675,89,70	gi|426236454|ref| PREDICTED: Ovis aries NEDD4 binding protein 2-like 1 (N4BP2L1), mRNA
chr11	37338123	37339051	24	51	3.42662e-09	XM_004012802.1:37338735,37338988,254,254	gi|426237810|ref| PREDICTED: Ovis aries homeobox B13 (HOXB13), mRNA
chr22	50466646	50467309	24	51	3.42662e-09	XM_004020380.1:50467028,50467172,145,145	gi|426253496|ref| PREDICTED: Ovis aries kinase non-catalytic C-lobe domain (KIND) containing 1 (KNDC1), mRNA
chr8	10194504	10195459	24	51	3.42662e-09	XM_004011126.1:10194691,10194950,260,260	gi|426234382|ref| PREDICTED: Ovis aries dopey family member 1, transcript variant 1 (DOPEY1), mRNA	XM_004011128.1:10194691,10194950,260,260	gi|426234386|ref| PREDICTED: Ovis aries dopey family member 1, transcript variant 3 (DOPEY1), mRNA	XM_004011127.1:10194691,10194950,260,260	gi|426234384|ref| PREDICTED: Ovis aries dopey family member 1, transcript variant 2 (DOPEY1), mRNA
chrX	122298049	122298603	27	55	3.90298e-09	XM_004022463.1:122298105,122298328,224,224	gi|426257802|ref| PREDICTED: Ovis aries glycine receptor, alpha 4 (GLRA4), mRNA
chr14	47940975	47941911	16	39	4.06026e-09	XM_004015676.1:47941480,47941735,256,256	gi|426243777|ref| PREDICTED: Ovis aries F-box only protein 27-like (LOC101114382), mRNA	XM_004015676.1:47941168,47941279,112,112	gi|426243777|ref| PREDICTED: Ovis aries F-box only protein 27-like (LOC101114382), mRNA	XM_004015676.1:47940993,47941088,96,96	gi|426243777|ref| PREDICTED: Ovis aries F-box only protein 27-like (LOC101114382), mRNA
chr2	233245483	233247038	25	52	5.19259e-09	XM_004005461.1:233245790,233246000,211,211	gi|426222672|ref| PREDICTED: Ovis aries cholinergic receptor, nicotinic, gamma (muscle) (CHRNG), mRNA	XM_004005461.1:233246604,233246777,174,174	gi|426222672|ref| PREDICTED: Ovis aries cholinergic receptor, nicotinic, gamma (muscle) (CHRNG), mRNA	XM_004005461.1:233246189,233246322,134,134	gi|426222672|ref| PREDICTED: Ovis aries cholinergic receptor, nicotinic, gamma (muscle) (CHRNG), mRNA
chr11	38739654	38740355	18	42	5.22439e-09	XM_004013370.1:38740213,38740400,188,143	gi|426238991|ref| PREDICTED: Ovis aries SRC kinase signaling inhibitor 1 (SRCIN1), mRNA
chr20	20807808	20808759	18	42	5.22439e-09	XM_004018871.1:20807866,20807952,87,87	gi|426250390|ref| PREDICTED: Ovis aries G protein-coupled receptor 115 (GPR115), mRNA
chr1	100904887	100905485	26	53	5.71716e-09	XM_004002508.1:100904964,100905116,153,153	gi|426216615|ref| PREDICTED: Ovis aries S100 calcium binding protein A11 (S100A11), mRNA
chr11	43331978	43332466	26	53	5.71716e-09	XM_004023438.1:43332023,43332129,107,107	gi|426238160|ref| PREDICTED: Ovis aries glucose 6 phosphatase, catalytic, 3 (G6PC3), mRNA
chr18	33442683	33443559	26	53	5.71716e-09	XM_004017860.1:33442620,33443652,1033,877	gi|426248315|ref| PREDICTED: Ovis aries immunoglobulin superfamily containing leucine-rich repeat 2 (ISLR2), mRNA
chr3	61732084	61733035	26	53	5.71716e-09	XM_004005921.1:61732770,61732882,113,113	gi|426223614|ref| PREDICTED: Ovis aries sulfotransferase family, cytosolic, 1C, member 2 (SULT1C2), mRNA
chrX	80097591	80098606	20	45	6.1973e-09	XM_004022677.1:80098410,80098485,76,76	gi|426258245|ref| PREDICTED: Ovis aries myotubularin related protein 1 (MTMR1), mRNA
chr11	29006567	29007285	19	43	6.23221e-09	XM_004012705.1:29006725,29006908,184,184	gi|426237616|ref| PREDICTED: Ovis aries myosin, heavy chain 4, skeletal muscle, transcript variant 4 (MYH4), mRNA	XM_004012704.1:29006725,29006908,184,184	gi|426237614|ref| PREDICTED: Ovis aries myosin, heavy chain 4, skeletal muscle, transcript variant 3 (MYH4), mRNA	XM_004012702.1:29006725,29006908,184,184	gi|426237610|ref| PREDICTED: Ovis aries myosin, heavy chain 4, skeletal muscle, transcript variant 1 (MYH4), mRNA	XM_004012703.1:29006725,29006908,184,184	gi|426237612|ref| PREDICTED: Ovis aries myosin, heavy chain 4, skeletal muscle, transcript variant 2 (MYH4), mRNA
chr3	172722319	172723123	19	43	6.23221e-09	XM_004007515.1:172722264,172722508,245,190	gi|426226882|ref| PREDICTED: Ovis aries thymine-DNA glycosylase (TDG), mRNA
chr8	10683141	10683983	19	43	6.23221e-09	XM_004011132.1:10683673,10683788,116,116	gi|426234394|ref| PREDICTED: Ovis aries synaptosomal-associated protein, 91kDa homolog (mouse) (SNAP91), mRNA
chr20	33571556	33572329	21	46	7.15876e-09	NM_001112819.1:33571678,33571869,192,192	gi|163914416|ref| Ovis aries prolactin-related protein-2 (PRP2), mRNA
chr5	2495518	2496365	21	46	7.15876e-09	XM_004009124.1:2495954,2496229,276,276	gi|426230215|ref| PREDICTED: Ovis aries obscurin, cytoskeletal calmodulin and titin-interacting RhoGEF (OBSCN), mRNA
chr8	21459602	21460201	21	46	7.15876e-09	XM_004011183.1:21458742,21460040,1299,439	gi|426234496|ref| PREDICTED: Ovis aries TSPY-like 1 (TSPYL1), mRNA
scaffold002596	1721	2500	21	46	7.15876e-09	XM_004022757.1:2328,2349,22,22	gi|426258412|ref| PREDICTED: Ovis aries voltage-dependent T-type calcium channel subunit alpha-1H-like (LOC101119120), partial mRNA
chr3	11434860	11435614	23	49	7.76387e-09	XM_004005646.1:11435466,11435560,95,95	gi|426223055|ref| PREDICTED: Ovis aries NIMA-related kinase 6, transcript variant 1 (NEK6), mRNA	XM_004005647.1:11435466,11435560,95,95	gi|426223057|ref| PREDICTED: Ovis aries NIMA-related kinase 6, transcript variant 2 (NEK6), mRNA
chr2	49240042	49241853	22	47	1.11766e-08	XM_004004228.1:49240030,49240215,186,174	gi|426220143|ref| PREDICTED: Ovis aries TBC1 domain family, member 2 (TBC1D2), mRNA	XM_004004228.1:49241703,49241910,208,151	gi|426220143|ref| PREDICTED: Ovis aries TBC1 domain family, member 2 (TBC1D2), mRNA	XM_004004228.1:49240941,49241062,122,122	gi|426220143|ref| PREDICTED: Ovis aries TBC1 domain family, member 2 (TBC1D2), mRNA
chr21	31355923	31357029	22	47	1.11766e-08	XM_004019535.1:31356351,31356439,89,89	gi|426251748|ref| PREDICTED: Ovis aries Friend leukemia virus integration 1 (FLI1), mRNA
chr11	26070529	26071334	17	40	1.18872e-08	XM_004012605.1:26070514,26070619,106,91	gi|426237409|ref| PREDICTED: Ovis aries ring finger protein 167 (RNF167), mRNA	XM_004012605.1:26070840,26070930,91,91	gi|426237409|ref| PREDICTED: Ovis aries ring finger protein 167 (RNF167), mRNA	XM_004012605.1:26071091,26071178,88,88	gi|426237409|ref| PREDICTED: Ovis aries ring finger protein 167 (RNF167), mRNA
chr15	34727492	34728485	18	41	1.41923e-08	XM_004016120.1:34728330,34728500,171,156	gi|426244727|ref| PREDICTED: Ovis aries nucleobindin 2 (NUCB2), mRNA
chr17	70720382	70721118	20	44	1.62857e-08	XM_004017668.1:70720950,70721044,95,95	gi|426247916|ref| PREDICTED: Ovis aries gamma-glutamyltransferase 5 (GGT5), mRNA
chr7	76070703	76071600	20	44	1.62857e-08	XM_004010730.1:76071010,76071376,367,367	gi|426233549|ref| PREDICTED: Ovis aries membrane protein, palmitoylated 5 (MAGUK p55 subfamily member 5) (MPP5), mRNA
chr14	15385759	15386759	23	48	1.95622e-08	XM_004014969.1:15385743,15385800,58,42	gi|426242311|ref| PREDICTED: Ovis aries integrin alpha FG-GAP repeat containing 1 (ITFG1), mRNA
chr14	38335289	38336452	23	48	1.95622e-08	XM_004015109.1:38336231,38336396,166,166	gi|426242596|ref| PREDICTED: Ovis aries thioredoxin-like 4B, transcript variant 1 (TXNL4B), mRNA	XM_004015110.1:38336231,38336396,166,166	gi|426242598|ref| PREDICTED: Ovis aries thioredoxin-like 4B, transcript variant 2 (TXNL4B), mRNA
chr24	1329948	1330965	19	42	2.30434e-08	XM_004021105.1:1330507,1330689,183,183	gi|426254996|ref| PREDICTED: Ovis aries mitogen-activated protein kinase 8 interacting protein 3 (MAPK8IP3), mRNA	XM_004021105.1:1330790,1330979,190,176	gi|426254996|ref| PREDICTED: Ovis aries mitogen-activated protein kinase 8 interacting protein 3 (MAPK8IP3), mRNA	XM_004021105.1:1330283,1330391,109,109	gi|426254996|ref| PREDICTED: Ovis aries mitogen-activated protein kinase 8 interacting protein 3 (MAPK8IP3), mRNA	XM_004021105.1:1330071,1330148,78,78	gi|426254996|ref| PREDICTED: Ovis aries mitogen-activated protein kinase 8 interacting protein 3 (MAPK8IP3), mRNA
chr3	96753128	96754175	19	42	2.30434e-08	XM_004006114.1:96753570,96753861,292,292	gi|426224002|ref| PREDICTED: Ovis aries tachykinin receptor 1 (TACR1), mRNA
chr1	226797430	226798522	21	45	2.53866e-08	XM_004003849.1:226797522,226797634,113,113	gi|426219368|ref| PREDICTED: Ovis aries major facilitator superfamily domain containing 1 (MFSD1), mRNA	XM_004003849.1:226798229,226798326,98,98	gi|426219368|ref| PREDICTED: Ovis aries major facilitator superfamily domain containing 1 (MFSD1), mRNA
chr11	36103225	36104860	21	45	2.53866e-08	XM_004013352.1:36103595,36103750,156,156	gi|426238952|ref| PREDICTED: Ovis aries integrin, alpha 3 (antigen CD49C, alpha 3 subunit of VLA-3 receptor) (ITGA3), mRNA
chr13	42419920	42420821	21	45	2.53866e-08	XM_004014315.1:42420646,42420688,43,43	gi|426240967|ref| PREDICTED: Ovis aries dihydrodiol dehydrogenase 3-like (LOC101106865), mRNA
chr22	17527637	17528580	22	46	2.84236e-08	XM_004020076.1:17527944,17528107,164,164	gi|426252868|ref| PREDICTED: Ovis aries slit homolog 1 (Drosophila) (SLIT1), mRNA
chr7	49099123	49100042	22	46	2.84236e-08	XM_004010567.1:49099942,49100068,127,101	gi|426233221|ref| PREDICTED: Ovis aries aquaporin 9 (AQP9), mRNA
chr4	29122322	29122810	24	49	2.90744e-08	XM_004007780.1:29122502,29122660,159,159	gi|426227446|ref| PREDICTED: Ovis aries integrin, beta 8 (ITGB8), mRNA
chr5	59574534	59575104	24	49	2.90744e-08	XM_004008978.1:59574692,59574721,30,30	gi|426229911|ref| PREDICTED: Ovis aries RNA binding motif protein 22, transcript variant 1 (RBM22), mRNA	XM_004008979.1:59574692,59574721,30,30	gi|426229913|ref| PREDICTED: Ovis aries RNA binding motif protein 22, transcript variant 2 (RBM22), mRNA
chr2	119200740	119201847	17	39	3.23553e-08	XM_004004513.1:119200904,119200957,54,54	gi|426220720|ref| PREDICTED: Ovis aries collagen, type V, alpha 2 (COL5A2), mRNA
chr21	40269664	40270482	17	39	3.23553e-08	XM_004019599.1:40269592,40279492,9901,819	gi|426251877|ref| PREDICTED: Ovis aries AHNAK nucleoprotein (AHNAK), mRNA
chr5	14654388	14656072	16	37	4.46031e-08	XM_004009320.1:14655027,14655243,217,217	gi|426230631|ref| PREDICTED: Ovis aries KN motif and ankyrin repeat domains 3 (KANK3), mRNA	XM_004009320.1:14655915,14656106,192,158	gi|426230631|ref| PREDICTED: Ovis aries KN motif and ankyrin repeat domains 3 (KANK3), mRNA	XM_004009320.1:14655733,14655817,85,85	gi|426230631|ref| PREDICTED: Ovis aries KN motif and ankyrin repeat domains 3 (KANK3), mRNA
chr23	29146663	29147580	19	41	6.03693e-08	XM_004020619.1:29147022,29147177,156,156	gi|426253982|ref| PREDICTED: Ovis aries cadherin 2, type 1, N-cadherin (neuronal) (CDH2), mRNA
chr6	30321825	30322963	19	41	6.03693e-08	XM_004009701.1:30322370,30322505,136,136	gi|426231446|ref| PREDICTED: Ovis aries SWI/SNF-related, matrix-associated actin-dependent regulator of chromatin, subfamily a, containing DEAD/H box 1, transcript variant 1 (SMARCAD1), mRNA	XM_004009702.1:30322370,30322505,136,136	gi|426231448|ref| PREDICTED: Ovis aries SWI/SNF-related, matrix-associated actin-dependent regulator of chromatin, subfamily a, containing DEAD/H box 1, transcript variant 2 (SMARCAD1), mRNA
chr6	108348664	108349593	19	41	6.03693e-08	XM_004010123.1:108349361,108349433,73,73	gi|426232308|ref| PREDICTED: Ovis aries biorientation of chromosomes in cell division 1-like 1 (BOD1L1), mRNA
chr11	40889368	40890264	21	44	6.44831e-08	XM_004012888.1:40889667,40890026,360,360	gi|426237982|ref| PREDICTED: Ovis aries keratin-associated protein 4-7-like (LOC101114287), mRNA	XM_004012888.1:40890114,40890308,195,151	gi|426237982|ref| PREDICTED: Ovis aries keratin-associated protein 4-7-like (LOC101114287), mRNA
chr4	92910185	92911699	21	44	6.44831e-08	XM_004008280.1:92910895,92910994,100,100	gi|426228472|ref| PREDICTED: Ovis aries kielin/chordin-like protein (KCP), mRNA	XM_004008280.1:92911191,92911270,80,80	gi|426228472|ref| PREDICTED: Ovis aries kielin/chordin-like protein (KCP), mRNA	XM_004008280.1:92910303,92910379,77,77	gi|426228472|ref| PREDICTED: Ovis aries kielin/chordin-like protein (KCP), mRNA
chr2	37683431	37684229	23	47	6.55929e-08	XM_004004147.1:37684046,37684091,46,46	gi|426219980|ref| PREDICTED: Ovis aries serine peptidase inhibitor, Kazal type 4 (SPINK4), mRNA
chr23	40235192	40235901	23	47	6.55929e-08	XM_004020633.1:40235672,40235761,90,90	gi|426254012|ref| PREDICTED: Ovis aries Rho GTPase activating protein 28 (ARHGAP28), mRNA
chr7	62079275	62080329	23	47	6.55929e-08	XM_004010649.1:62079640,62079858,219,219	gi|426233385|ref| PREDICTED: Ovis aries glycine amidinotransferase (L-arginine:glycine amidinotransferase) (GATM), mRNA
chr8	13210719	13211687	20	42	1.46398e-07	XM_004011145.1:13211470,13211671,202,202	gi|426234420|ref| PREDICTED: Ovis aries ring finger protein 217 (RNF217), mRNA
chr17	69684690	69685757	19	40	2.12694e-07	XM_004017654.1:69685444,69685539,96,96	gi|426247883|ref| PREDICTED: Ovis aries Sfi1 homolog, spindle assembly associated (yeast) (SFI1), mRNA
chr8	27991939	27992783	17	37	3.14369e-07	XM_004011490.1:27992673,27992873,201,111	gi|426235120|ref| PREDICTED: Ovis aries chromosome 8 open reading frame, human C6orf183 (C8H6orf183), mRNA
chr12	61651830	61652507	20	41	3.65398e-07	XM_004013849.1:61651873,61651955,83,83	gi|426239989|ref| PREDICTED: Ovis aries regulator of G-protein signaling like 1 (RGSL1), mRNA

## Sheet: add_desc.downstream2k.bed_Down_
Chromosome	start	end	reads in HanBB	reads in Dorset	p value		annotation
chr14	49493317	49493863	304	100	1.43531e-72	XM_004015270.1:49492356,49494355,2000,547	gi|426242924|ref| PREDICTED: Ovis aries uncharacterized LOC101122718 (LOC101122718), mRNA
chr12	71658746	71659557	56	0	2.03898e-56	XM_004013920.1:71659114,71661113,2000,444	gi|426240134|ref| PREDICTED: Ovis aries TRAF3 interacting protein 3 (TRAF3IP3), mRNA
chr2	92945542	92946027	59	4	3.97016e-36	NM_001078653.1:92945680,92947679,2000,348	gi|118403285|ref| Ovis aries succinate dehydrogenase complex subunit D (LOC780442), mRNA
chr13	73403030	73403647	76	12	2.12809e-34	XM_004014857.1:73402234,73404233,2000,618	gi|426242082|ref| PREDICTED: Ovis aries trophoblast Kunitz domain protein 1-like (LOC101110259), mRNA
chr14	49454262	49457268	86	18	6.33138e-33	XM_004015269.1:49455430,49457429,2000,1839	gi|426242922|ref| PREDICTED: Ovis aries protein transport protein Sec61 subunit gamma-like (LOC101122458), mRNA
chr3	95618854	95619837	77	14	1.62229e-32	XM_004006080.1:95617644,95619643,2000,790	gi|426223934|ref| PREDICTED: Ovis aries STAM binding protein (STAMBP), mRNA
chr15	62537290	62537877	83	18	5.03692e-31	XM_004016390.1:62536416,62538415,2000,588	gi|426245275|ref| PREDICTED: Ovis aries CD59 molecule, complement regulatory protein (CD59), mRNA
chr13	23127583	23128280	74	14	1.48572e-30	XM_004014222.1:23126251,23128250,2000,668	gi|426240778|ref| PREDICTED: Ovis aries armadillo repeat containing 3 (ARMC3), mRNA
chr15	45467350	45468063	67	11	4.52649e-30	XM_004016614.1:45466781,45468780,2000,714	gi|426245740|ref| PREDICTED: Ovis aries olfactory receptor 6-like (LOC101108600), mRNA
chr6	102809857	102810928	98	30	1.38257e-26	XM_004010115.1:102808908,102810907,2000,1051	gi|426232288|ref| PREDICTED: Ovis aries janus kinase and microtubule interacting protein 1 (JAKMIP1), mRNA
chr13	64134498	64135450	122	45	4.56823e-26	XM_004014522.1:64133928,64135927,2000,953	gi|426241383|ref| PREDICTED: Ovis aries ubiquinol-cytochrome c reductase complex chaperone CBP3 homolog, transcript variant 1 (LOC101116076), mRNA	XM_004014523.1:64133928,64135927,2000,953	gi|426241385|ref| PREDICTED: Ovis aries ubiquinol-cytochrome c reductase complex chaperone CBP3 homolog, transcript variant 2 (LOC101116076), mRNA
chr3	213051843	213053269	141	58	3.70605e-25	XM_004007609.1:213052083,213054082,2000,1187	gi|426227085|ref| PREDICTED: Ovis aries cat eye syndrome chromosome region, candidate 2 (CECR2), mRNA
chr16	31440185	31441161	105	36	8.12931e-25	XM_004017125.1:31439216,31441215,2000,977	gi|426246794|ref| PREDICTED: Ovis aries serine/threonine-protein kinase NIM1-like (LOC101115573), mRNA
chr1	100372895	100373452	75	19	1.21928e-24	XM_004002498.1:100372783,100374782,2000,558	gi|426216595|ref| PREDICTED: Ovis aries cingulin (CGN), mRNA
chr11	55874108	55874843	176	82	1.54826e-24	XM_004013518.1:55874366,55876365,2000,478	gi|426239306|ref| PREDICTED: Ovis aries CMRF35-like molecule 6-like (LOC101104675), mRNA
chr19	59700945	59701949	106	37	1.59355e-24	XM_004018713.1:59700789,59702788,2000,1005	gi|426250069|ref| PREDICTED: Ovis aries aldehyde dehydrogenase 1 family, member L1 (ALDH1L1), mRNA
chr21	25632897	25633997	90	28	3.24498e-24	XM_004019468.1:25631756,25633755,2000,859	gi|426251614|ref| PREDICTED: Ovis aries lactate dehydrogenase A, transcript variant 1 (LDHA), mRNA	XM_004019469.1:25631756,25633755,2000,859	gi|426251616|ref| PREDICTED: Ovis aries lactate dehydrogenase A, transcript variant 2 (LDHA), mRNA	XM_004019470.1:25631756,25633755,2000,859	gi|426251618|ref| PREDICTED: Ovis aries lactate dehydrogenase A, transcript variant 3 (LDHA), mRNA
chrX	52969892	52970853	64	14	3.3842e-24	XM_004022608.1:52969080,52971079,2000,962	gi|426258098|ref| PREDICTED: Ovis aries proprotein convertase subtilisin/kexin type 1 inhibitor (PCSK1N), mRNA
chr2	113859338	113860093	74	19	4.23306e-24	XM_004004480.1:113858678,113860677,2000,756	gi|426220653|ref| PREDICTED: Ovis aries pleckstrin homology domain containing, family B (evectins) member 2 (PLEKHB2), mRNA
chr20	33653432	33654156	93	30	6.29641e-24	XM_004019109.1:33651859,33653858,2000,427	gi|426250873|ref| PREDICTED: Ovis aries placental prolactin-related protein 3-like, transcript variant 1 (LOC101120027), mRNA
chr14	56152283	56155012	96	32	1.13439e-23	XM_004015831.1:56151878,56153877,2000,1595	gi|426244125|ref| PREDICTED: Ovis aries CD33 molecule (CD33), mRNA
chr11	42403309	42404307	82	24	1.43089e-23	XM_004013403.1:42402228,42404227,2000,919	gi|426239066|ref| PREDICTED: Ovis aries primary amine oxidase, lung isozyme-like (LOC101113086), mRNA
chr1	110561243	110562207	69	17	1.63248e-23	XM_004002677.1:110561314,110563313,2000,894	gi|426216966|ref| PREDICTED: Ovis aries F11 receptor (F11R), mRNA
chr2	100891396	100892035	59	12	2.2931e-23	XM_004005325.1:100890669,100892668,2000,640	gi|426222383|ref| PREDICTED: Ovis aries scavenger receptor class A, member 3 (SCARA3), mRNA
chr3	19025027	19025562	110	41	4.22552e-23	XM_004007205.1:19023824,19025823,2000,536	gi|426226234|ref| PREDICTED: Ovis aries TATA box binding protein (TBP)-associated factor, RNA polymerase I, B, 63kDa (TAF1B), mRNA
chr17	34964972	34965473	71	19	2.58472e-22	XM_004017274.1:34964855,34966854,2000,502	gi|426247096|ref| PREDICTED: Ovis aries adenosine deaminase domain containing 1 (testis-specific) (ADAD1), mRNA
chr4	9392886	9393530	97	35	1.35466e-21	XM_004007706.1:9391518,9393517,2000,632	gi|426227297|ref| PREDICTED: Ovis aries leucine-rich repeats and death domain containing 1 (LRRD1), mRNA
chr6	25083262	25083842	56	12	1.86629e-21	XM_004009676.1:25082166,25084165,2000,581	gi|426231396|ref| PREDICTED: Ovis aries microsomal triglyceride transfer protein (MTTP), mRNA
chr3	175123063	175123536	69	19	2.95964e-21	XM_004006695.1:175123275,175125274,2000,262	gi|426225176|ref| PREDICTED: Ovis aries regulatory factor X, 4 (influences HLA class II expression), transcript variant 1 (RFX4), mRNA	XM_004006697.1:175123275,175125274,2000,262	gi|426225180|ref| PREDICTED: Ovis aries regulatory factor X, 4 (influences HLA class II expression), transcript variant 3 (RFX4), mRNA
chr8	21585292	21585962	53	11	4.9991e-21	XM_004011185.1:21584672,21586671,2000,671	gi|426234500|ref| PREDICTED: Ovis aries collagen, type X, alpha 1 (COL10A1), mRNA
chr3	216754128	216755468	82	27	9.40098e-21	XM_004007637.1:216753511,216755510,2000,1341	gi|426227149|ref| PREDICTED: Ovis aries chromosome 3 open reading frame, human C22orf46 (C3H22orf46), mRNA
chr13	62275168	62275797	44	7	1.00652e-20	XM_004014809.1:62275387,62277386,2000,411	gi|426241980|ref| PREDICTED: Ovis aries vomeromodulin-like (LOC101116754), mRNA
chr5	63245393	63246427	62	16	1.75399e-20	XM_004009005.1:63245071,63247070,2000,1035	gi|426229965|ref| PREDICTED: Ovis aries UDP-N-acetyl-alpha-D-galactosamine:polypeptide N-acetylgalactosaminyltransferase 10 (GalNAc-T10) (GALNT10), mRNA
chr2	10656203	10657161	50	10	3.09946e-20	XM_004004006.1:10656525,10658524,2000,637	gi|426219696|ref| PREDICTED: Ovis aries major allergen Equ c 1-like (LOC101109939), mRNA
chr8	61267374	61267899	72	22	7.87886e-20	XM_004011518.1:61266034,61268033,2000,526	gi|426235176|ref| PREDICTED: Ovis aries family with sequence similarity 54, member A (FAM54A), mRNA
chr23	30292613	30293504	53	12	1.43613e-19	XM_004020458.1:30291188,30293187,2000,575	gi|426253652|ref| PREDICTED: Ovis aries carbohydrate (N-acetylgalactosamine 4-0) sulfotransferase 9, transcript variant 1 (CHST9), mRNA
chrX	16122911	16123785	53	12	1.43613e-19	XM_004021947.1:16123328,16125327,2000,458	gi|426256741|ref| PREDICTED: Ovis aries cyclin-dependent kinase-like 5 (CDKL5), mRNA
chr14	60749486	60750781	127	57	2.26621e-19	XM_004015916.1:60748587,60750586,2000,1101	gi|426244307|ref| PREDICTED: Ovis aries zinc finger protein 71 (ZNF71), mRNA
chr8	21913277	21914490	46	9	2.98891e-19	XM_004011187.1:21913799,21915798,2000,692	gi|426234504|ref| PREDICTED: Ovis aries nucleosome assembly protein 1-like 1-like (LOC101107200), mRNA
chr7	78909604	78910224	67	20	3.85026e-19	XM_004010759.1:78908291,78910290,2000,621	gi|426233609|ref| PREDICTED: Ovis aries synaptojanin 2 binding protein (SYNJ2BP), mRNA
chr5	12611031	12611526	80	28	7.53396e-19	XM_004008518.1:12609685,12611684,2000,496	gi|426228968|ref| PREDICTED: Ovis aries cell division cycle 37 homolog (S. cerevisiae) (CDC37), mRNA
chr8	10992308	10993114	107	45	9.01936e-19	XM_004011471.1:10992673,10994672,2000,442	gi|426235082|ref| PREDICTED: Ovis aries KIAA0408 ortholog (KIAA0408), mRNA
chr9	29591799	29592702	45	9	1.79422e-18	XM_004011662.1:29591976,29593975,2000,727	gi|426235485|ref| PREDICTED: Ovis aries Der1-like domain family member 1, transcript variant 1 (LOC100037686), mRNA
chr2	134975457	134976025	98	40	3.89737e-18	XM_004005370.1:134974174,134976173,2000,569	gi|426222480|ref| PREDICTED: Ovis aries Sp3 transcription factor (SP3), mRNA
chr17	61413921	61415471	116	52	4.60141e-18	XM_004017401.1:61413948,61415947,2000,1524	gi|426247351|ref| PREDICTED: Ovis aries protein tyrosine phosphatase, non-receptor type 11, transcript variant 2 (PTPN11), mRNA
chr5	48049578	48050573	96	39	6.31407e-18	XM_004008851.1:48049002,48051001,2000,996	gi|426229646|ref| PREDICTED: Ovis aries marginal zone B and B1 cell-specific protein (MZB1), mRNA
chr22	16526684	16527525	42	8	1.095e-17	XM_004020064.1:16526001,16528000,2000,842	gi|426252844|ref| PREDICTED: Ovis aries ectonucleoside triphosphate diphosphohydrolase 1, transcript variant 1 (ENTPD1), mRNA	XM_004020065.1:16526001,16528000,2000,842	gi|426252846|ref| PREDICTED: Ovis aries ectonucleoside triphosphate diphosphohydrolase 1, transcript variant 2 (ENTPD1), mRNA
chr14	60166465	60167049	51	13	2.97151e-17	XM_004015901.1:60164999,60166998,2000,534	gi|426244277|ref| PREDICTED: Ovis aries leukocyte receptor cluster (LRC) member 9 (LENG9), mRNA
chr9	86045192	86045741	52	14	8.0423e-17	XM_004012019.1:86044724,86046723,2000,550	gi|426236216|ref| PREDICTED: Ovis aries transmembrane protein 55A (TMEM55A), mRNA
chr19	6564328	6565442	74	27	1.75505e-16	XM_004018202.1:6563466,6565465,2000,1115	gi|426249021|ref| PREDICTED: Ovis aries glycerol-3-phosphate dehydrogenase 1-like (GPD1L), mRNA
chr2	244803669	244804949	117	55	1.99083e-16	XM_004005158.1:244802901,244804900,2000,1232	gi|426222027|ref| PREDICTED: Ovis aries SH2 domain containing 5 (SH2D5), mRNA
chr2	135575870	135576937	128	63	2.50132e-16	XM_004004582.1:135575651,135577650,2000,1068	gi|426220862|ref| PREDICTED: Ovis aries mitogen-activated protein kinase kinase kinase MLT-like, transcript variant 1 (LOC101111776), mRNA
chr2	137838123	137838703	62	20	2.70989e-16	XM_004005373.1:137837130,137839129,2000,581	gi|426222486|ref| PREDICTED: Ovis aries Sp5 transcription factor (SP5), mRNA
chrX	40761695	40762574	62	20	2.70989e-16	XM_004022016.1:40760366,40762365,2000,671	gi|426256881|ref| PREDICTED: Ovis aries monoamine oxidase A (MAOA), mRNA
chr12	50442165	50442799	58	18	4.42807e-16	XM_004014074.1:50441294,50443293,2000,635	gi|426240468|ref| PREDICTED: Ovis aries kazrin, periplakin interacting protein (KAZN), mRNA
chr1	257590475	257591433	65	22	4.75286e-16	XM_004003351.1:257590122,257592121,2000,959	gi|426218326|ref| PREDICTED: Ovis aries Leber congenital amaurosis 5-like (LCA5L), mRNA
chrX	68248714	68249550	50	14	9.31242e-16	XM_004022638.1:68248650,68250649,2000,837	gi|426258160|ref| PREDICTED: Ovis aries high mobility group nucleosome binding domain 5 (HMGN5), mRNA
chr7	22742943	22744309	59	19	1.24171e-15	XM_004010917.1:22743231,22745230,2000,1079	gi|426233944|ref| PREDICTED: Ovis aries uncharacterized LOC101113415 (LOC101113415), mRNA
scaffold005432	2370	3398	91	39	1.49376e-15	XM_004022996.1:1373,3372,2000,1003	gi|426258907|ref| PREDICTED: Ovis aries T-cell receptor beta chain T17T-22-like (LOC101114688), mRNA
chr5	37753722	37754204	53	16	2.1945e-15	XM_004008733.1:37753163,37755162,2000,483	gi|426229406|ref| PREDICTED: Ovis aries olfactory receptor 2V1-like (LOC101105655), mRNA
chr15	77357386	77358058	75	29	2.7276e-15	XM_004016798.1:77357299,77359298,2000,673	gi|426246122|ref| PREDICTED: Ovis aries olfactory receptor 10AG1-like (LOC101117616), mRNA
chr14	2185928	2186673	49	14	4.68304e-15	XM_004015484.1:2184477,2186476,2000,549	gi|426243373|ref| PREDICTED: Ovis aries transmembrane protein 170A (TMEM170A), mRNA
chr14	58000656	58001663	100	46	6.48828e-15	XM_004015861.1:58000326,58002325,2000,1008	gi|426244189|ref| PREDICTED: Ovis aries zinc finger protein 678-like (LOC101110787), partial mRNA
chr1	100814712	100815750	45	12	1.25454e-14	XM_004003641.1:100815024,100817023,2000,727	gi|426218934|ref| PREDICTED: Ovis aries envelope glycoprotein-like (LOC101120133), mRNA
chr3	102183898	102184378	108	52	1.25772e-14	XM_004006146.1:102183736,102185735,2000,481	gi|426224066|ref| PREDICTED: Ovis aries testis specific, 10, transcript variant 2 (TSGA10), mRNA	XM_004006145.1:102183738,102185737,2000,481	gi|426224064|ref| PREDICTED: Ovis aries testis specific, 10, transcript variant 1 (TSGA10), mRNA	XM_004006147.1:102183749,102185748,2000,481	gi|426224068|ref| PREDICTED: Ovis aries testis specific, 10, transcript variant 3 (TSGA10), mRNA
chr23	62115427	62116088	90	40	1.48153e-14	XM_004020576.1:62114597,62116596,2000,662	gi|426253892|ref| PREDICTED: Ovis aries serpin B4-like (LOC101104114), mRNA
scaffold003453	2779	3979	93	42	1.54314e-14	XM_004022826.1:2098,4097,2000,1201	gi|426258554|ref| PREDICTED: Ovis aries lysozyme C, milk isozyme-like (LOC101117313), mRNA
chr15	49043812	49045364	48	14	1.55725e-14	XM_004016696.1:49043514,49045513,2000,1553	gi|426245907|ref| PREDICTED: Ovis aries putative olfactory receptor 52P1-like (LOC101121373), mRNA
chr2	18471691	18472379	58	20	3.43653e-14	XM_004005221.1:18471942,18473941,2000,438	gi|426222161|ref| PREDICTED: Ovis aries putative olfactory receptor ENSP00000348552-like (LOC101105392), mRNA
scaffold005965	12279	13143	74	30	3.44987e-14	XM_004023036.1:12402,14401,2000,742	gi|426258989|ref| PREDICTED: Ovis aries NKG2D ligand 1-like (LOC101111174), mRNA
chr4	76826565	76827172	77	32	4.09167e-14	XM_004007978.1:76825681,76827680,2000,608	gi|426227848|ref| PREDICTED: Ovis aries oxoglutarate (alpha-ketoglutarate) dehydrogenase (lipoamide), transcript variant 1 (OGDH), mRNA	XM_004007979.1:76825681,76827680,2000,608	gi|426227850|ref| PREDICTED: Ovis aries oxoglutarate (alpha-ketoglutarate) dehydrogenase (lipoamide), transcript variant 2 (OGDH), mRNA	XM_004007980.1:76825681,76827680,2000,608	gi|426227852|ref| PREDICTED: Ovis aries oxoglutarate (alpha-ketoglutarate) dehydrogenase (lipoamide), transcript variant 3 (OGDH), mRNA
chr26	32059707	32060352	86	38	5.49661e-14	XM_004021867.1:32058504,32060503,2000,646	gi|426256577|ref| PREDICTED: Ovis aries phosphatidic acid phosphatase type 2 domain containing 1B (PPAPDC1B), partial mRNA
chr21	5305261	5305837	45	13	1.05851e-13	XM_004019390.1:5305049,5307048,2000,577	gi|426251458|ref| PREDICTED: Ovis aries glutamate carboxypeptidase 2-like, transcript variant 2 (LOC101121723), mRNA	XM_004019389.1:5305049,5307048,2000,577	gi|426251456|ref| PREDICTED: Ovis aries glutamate carboxypeptidase 2-like, transcript variant 1 (LOC101121723), mRNA	XM_004019391.1:5305049,5307048,2000,577	gi|426251460|ref| PREDICTED: Ovis aries glutamate carboxypeptidase 2-like, transcript variant 3 (LOC101121723), mRNA
chr10	25455099	25455841	101	49	1.59443e-13	XM_004012120.1:25455060,25457059,2000,743	gi|426236424|ref| PREDICTED: Ovis aries spastic paraplegia 20 (Troyer syndrome) (SPG20), mRNA
chr12	5621379	5622797	98	47	1.69018e-13	XM_004013971.1:5622007,5624006,2000,791	gi|426240238|ref| PREDICTED: Ovis aries lymphocyte transmembrane adaptor 1 (LAX1), mRNA
chr21	41614678	41616037	102	50	2.4668e-13	XM_004019637.1:41615046,41617045,2000,992	gi|426251957|ref| PREDICTED: Ovis aries cytochrome c oxidase subunit 8A, mitochondrial-like (LOC101121811), mRNA
chr2	174770279	174770694	81	36	4.45081e-13	XM_004004734.1:174769751,174771750,2000,416	gi|426221169|ref| PREDICTED: Ovis aries mitogen-activated protein kinase kinase kinase 19, transcript variant 1 (MAP3K19), mRNA	XM_004004735.1:174769751,174771750,2000,416	gi|426221171|ref| PREDICTED: Ovis aries mitogen-activated protein kinase kinase kinase 19, transcript variant 2 (MAP3K19), mRNA
chr3	136143454	136144386	79	35	4.71903e-13	XM_004006370.1:136142860,136144859,2000,933	gi|426224521|ref| PREDICTED: Ovis aries aquaporin 6, kidney specific (AQP6), mRNA
chr3	206444587	206445141	57	21	5.68239e-13	XM_004006905.1:206442940,206444939,2000,353	gi|426225601|ref| PREDICTED: Ovis aries C-type lectin domain family 4, member D (CLEC4D), mRNA
chr4	43769893	43770553	57	21	5.68239e-13	XM_004007818.1:43769440,43771439,2000,661	gi|426227522|ref| PREDICTED: Ovis aries peptidyl-prolyl cis-trans isomerase A-like (LOC101117753), mRNA
chr6	58558494	58559290	47	15	7.15952e-13	XM_004009776.1:58557415,58559414,2000,797	gi|426231596|ref| PREDICTED: Ovis aries lipoic acid synthetase, transcript variant 2 (LIAS), mRNA	XM_004009775.1:58557555,58559554,2000,797	gi|426231594|ref| PREDICTED: Ovis aries lipoic acid synthetase, transcript variant 1 (LIAS), mRNA
chr1	254993107	254993602	68	28	7.68665e-13	XM_004003335.1:254991917,254993916,2000,496	gi|426218293|ref| PREDICTED: Ovis aries ubiquitin-like modifier activating enzyme 5 (UBA5), mRNA
chr20	23114591	23116057	60	23	7.89515e-13	XM_004018884.1:23115056,23117055,2000,1002	gi|426250416|ref| PREDICTED: Ovis aries transcription factor AP-2 delta (activating enhancer binding protein 2 delta) (TFAP2D), mRNA
chr12	49362917	49363532	71	30	8.89265e-13	XM_004013789.1:49362353,49364352,2000,616	gi|426239864|ref| PREDICTED: Ovis aries tumor necrosis factor receptor superfamily, member 4 (TNFRSF4), mRNA
[truncated: 96 more rows]

## Sheet: add_desc.downstream2k.bed_Up_Pe
Chromosome	start	end	reads in HanBB	reads in Dorset	p value		annotation
[truncated: 118 more rows]

## Sheet: add_desc.five-UTR.bed_Down_Peak
chr1	170819395	170820031	169	15	1.97547e-93	XM_004002898.1:170631954,170824180,192227,637	gi|426217410|ref| PREDICTED: Ovis aries bobby sox homolog (Drosophila) (BBX), mRNA
[truncated: 765 more rows]

[truncated: 7 more sheets: add_desc.five-UTR.bed_Up_Peak.x, add_desc.Intron.bed_Down_Peak.x, add_desc.Intron.bed_Up_Peak.xls, add_desc.three-UTR.bed_Down_Pea, add_desc.three-UTR.bed_Up_Peak., add_desc.upstream2k.bed_Down_Pe, add_desc.upstream2k.bed_Up_Peak]
